# Supplementary material for: Detection of Mixed Infection from Bacterial Whole Genome Sequence Data Allows Assessment of Its Role in Clostridium difficile Transmission
Source: PLoS Comput Biol. 2013 May 2;9(5):e1003059. doi: 10.1371/journal.pcbi.1003059 (PMC3642043; doi:10.1371/journal.pcbi.1003059)
Supplement: Dataset S1 — Sample dataset, 26 patient samples analysed for mixed ST infection. Example input and output files for Text S2. (ZIP) [file pcbi.1003059.s001.zip › Dataset_S1/C00008938_mlst_bc.txt]

site	A	C	G	T
113531	26	0	0	0
113538	0	0	24	0
113551	0	0	0	24
113573	0	0	27	0
113585	0	0	0	28
113599	29	0	0	0
113663	0	0	25	0
113753	0	19	0	0
113771	0	0	0	21
113777	0	0	23	0
113779	0	0	0	23
113788	0	21	0	0
113791	21	0	0	0
1540077	0	0	0	15
1540128	0	0	22	0
1540140	0	0	24	0
1540149	0	0	0	22
1540221	0	0	0	18
1540236	0	0	0	16
1540245	0	0	0	16
1540248	0	0	0	15
1540395	0	0	0	27
1540398	0	0	0	24
1540401	0	0	0	24
1540407	0	0	0	22
1540428	21	0	0	0
1540431	25	0	0	0
1540434	17	0	0	0
1540530	24	0	0	0
1540555	0	20	0	0
1540599	0	0	0	17
1540614	0	0	0	9
1889943	0	0	0	11
1889946	0	0	0	11
1889968	0	12	0	0
1889982	0	10	0	0
1890002	0	0	0	9
1890012	0	8	0	0
1890027	0	0	0	9
1890029	0	7	0	0
1890063	9	0	0	0
1890068	10	0	0	0
1890078	0	10	0	0
1890084	0	12	0	0
1890094	0	0	0	13
1890108	0	0	12	0
1890126	0	0	0	13
1890159	0	0	0	10
1890207	13	0	0	0
1890218	0	0	0	11
1890222	11	0	0	0
1890241	0	0	10	0
1890247	12	0	0	0
1890297	0	0	0	14
1890306	16	0	0	0
1890307	0	0	13	0
1890314	16	0	0	0
1890336	19	0	0	0
1890338	0	0	17	0
1890339	0	18	0	0
1890348	14	0	0	0
1890351	0	14	0	0
1890353	0	0	15	0
1890372	0	0	0	12
1890381	0	0	0	13
2467208	0	0	0	14
2467213	15	0	0	0
2467237	0	0	0	15
2467262	0	0	12	0
2467286	0	0	0	21
2467304	0	0	0	15
2467306	0	14	0	0
2467310	0	0	0	15
2467397	16	0	0	0
2467400	0	18	0	0
2467412	18	0	0	0
2467428	0	0	19	0
2467433	0	0	0	17
2467444	0	0	0	17
2467466	19	0	0	0
2467516	0	0	12	0
2467517	15	0	0	0
2467604	21	0	0	0
3162866	0	0	0	15
3162878	12	0	0	0
3162902	10	0	0	0
3162920	0	0	0	13
3162925	0	14	0	0
3162941	0	0	16	0
3162959	0	0	0	18
3162974	22	0	0	0
3162992	0	24	0	0
3162996	0	0	0	22
3163003	0	23	0	0
3163026	0	0	21	0
3163028	0	20	0	0
3163062	0	14	0	0
3163079	12	0	0	0
3163097	0	0	0	13
3163106	0	0	17	0
3163133	0	20	0	0
3163199	0	0	0	25
3163208	0	0	0	19
3163211	20	0	0	0
3163244	0	0	19	0
3163262	0	0	0	16
3163265	17	0	0	0
3163274	15	0	0	0
3163277	6	0	0	0
3163283	12	0	0	0
3163310	0	0	0	21
3163325	19	0	0	0
3163346	0	0	0	15
3163354	0	0	15	0
3163355	16	0	0	0
3163358	14	0	0	0
3163364	0	13	0	0
3163370	12	0	0	0
3707142	12	0	0	0
3707145	0	0	13	0
3707205	0	0	0	17
3707208	18	0	0	0
3707222	0	15	0	0
3707223	0	0	0	15
3707232	0	0	0	15
3707267	0	16	0	0
3707269	0	0	0	13
3707277	16	0	0	0
3707304	0	0	0	10
3707337	0	0	0	15
3707370	0	0	19	0
3707385	19	0	0	0
3707394	0	0	16	0
3707427	16	0	0	0
3707528	0	0	0	21
3707574	0	0	0	13
3707593	15	0	0	0
3707615	0	17	0	0
3707621	0	15	0	0
4061379	24	0	0	0
4061385	0	23	0	0
4061390	21	0	0	0
4061469	0	22	0	0
4061502	0	0	0	21
4061532	0	22	0	0
4061583	0	0	0	24
4061660	0	0	28	0
4061715	19	0	0	0
4061760	25	0	0	0
4061763	0	0	0	26
4061772	28	0	0	0
