# Supplementary material for: Detection of Mixed Infection from Bacterial Whole Genome Sequence Data Allows Assessment of Its Role in Clostridium difficile Transmission
Source: PLoS Comput Biol. 2013 May 2;9(5):e1003059. doi: 10.1371/journal.pcbi.1003059 (PMC3642043; doi:10.1371/journal.pcbi.1003059)
Supplement: Dataset S1 — Sample dataset, 26 patient samples analysed for mixed ST infection. Example input and output files for Text S2. (ZIP) [file pcbi.1003059.s001.zip › Dataset_S1/C00008963_mlst_bc.txt]

site	A	C	G	T
113531	110	0	0	0
113538	0	0	109	0
113551	0	0	0	107
113573	0	0	99	0
113585	0	0	0	100
113599	95	0	0	0
113663	0	0	102	0
113753	0	101	0	0
113771	0	0	0	99
113777	0	0	101	0
113779	0	0	0	100
113788	0	107	0	0
113791	104	0	0	0
1540077	0	0	0	59
1540128	0	0	81	1
1540140	0	0	78	0
1540149	0	0	0	80
1540221	0	0	0	79
1540236	0	0	0	61
1540245	0	0	0	77
1540248	0	0	0	76
1540395	0	0	0	83
1540398	0	0	0	83
1540401	0	0	0	81
1540407	0	0	0	70
1540428	85	0	0	0
1540431	84	0	0	0
1540434	83	0	0	0
1540530	93	0	1	0
1540555	0	93	0	0
1540599	0	0	0	81
1540614	0	0	0	68
1889943	0	0	0	44
1889946	0	0	0	47
1889968	0	55	0	0
1889982	0	53	0	0
1890002	0	0	0	47
1890012	0	7	41	0
1890027	0	0	0	52
1890029	0	53	0	0
1890063	57	0	0	0
1890068	54	0	0	0
1890078	0	57	0	0
1890084	0	57	0	0
1890094	0	0	0	62
1890108	0	0	63	0
1890126	0	0	0	58
1890159	0	54	0	0
1890207	51	0	0	0
1890218	0	0	0	51
1890222	55	0	0	0
1890241	0	0	59	0
1890247	64	0	0	0
1890297	0	0	0	63
1890306	57	0	0	0
1890307	0	0	58	0
1890314	62	0	0	0
1890336	57	0	0	0
1890338	0	0	57	0
1890339	0	56	0	0
1890348	58	0	0	0
1890351	0	57	0	0
1890353	0	0	56	0
1890372	0	0	0	56
1890381	0	0	0	48
2467208	0	7	0	71
2467213	83	0	0	0
2467237	0	7	0	69
2467262	0	0	78	0
2467286	0	0	0	77
2467304	0	3	0	74
2467306	0	75	0	4
2467310	0	2	0	77
2467397	85	0	0	0
2467400	0	78	0	0
2467412	84	0	0	0
2467428	11	0	83	0
2467433	0	0	0	82
2467444	0	0	0	98
2467466	97	0	0	0
2467516	0	0	93	0
2467517	88	0	0	0
2467604	91	0	0	0
3162866	0	0	0	67
3162878	50	0	0	0
3162902	63	0	0	0
3162920	0	0	0	84
3162925	0	82	0	0
3162941	7	0	75	0
3162959	0	0	0	84
3162974	82	0	0	0
3162992	0	88	0	0
3162996	0	0	0	85
3163003	0	83	0	0
3163026	10	0	67	0
3163028	0	74	0	0
3163062	0	70	0	0
3163079	74	0	0	0
3163097	0	0	0	75
3163106	0	0	73	0
3163133	0	78	0	0
3163199	0	0	0	74
3163208	0	0	0	65
3163211	62	0	0	0
3163244	0	0	68	0
3163262	0	0	0	63
3163265	59	0	0	0
3163274	61	0	0	0
3163277	41	0	0	0
3163283	53	0	0	0
3163310	0	0	0	56
3163325	55	0	0	0
3163346	0	0	0	65
3163354	0	0	42	4
3163355	43	0	0	0
3163358	48	0	0	0
3163364	0	67	0	0
3163370	50	0	0	0
3707142	102	0	0	0
3707145	0	0	97	0
3707205	0	0	0	113
3707208	108	0	0	0
3707222	6	100	0	0
3707223	0	0	0	106
3707232	0	0	0	104
3707267	0	104	0	0
3707269	0	0	0	106
3707277	105	0	0	0
3707304	0	0	0	89
3707337	0	0	0	105
3707370	0	0	115	0
3707385	104	0	0	0
3707394	0	0	103	0
3707427	95	0	0	0
3707528	0	0	0	71
3707574	0	0	0	70
3707593	80	0	0	0
3707615	0	96	0	0
3707621	0	6	0	91
4061379	79	0	0	0
4061385	0	82	0	0
4061390	80	0	0	0
4061469	0	104	0	0
4061502	0	0	0	102
4061532	0	81	0	0
4061583	0	0	0	91
4061660	0	0	81	0
4061715	87	0	0	0
4061760	92	0	0	0
4061763	0	0	0	94
4061772	102	0	0	0
