# Supplementary material for: Detection of Mixed Infection from Bacterial Whole Genome Sequence Data Allows Assessment of Its Role in Clostridium difficile Transmission
Source: PLoS Comput Biol. 2013 May 2;9(5):e1003059. doi: 10.1371/journal.pcbi.1003059 (PMC3642043; doi:10.1371/journal.pcbi.1003059)
Supplement: Dataset S1 — Sample dataset, 26 patient samples analysed for mixed ST infection. Example input and output files for Text S2. (ZIP) [file pcbi.1003059.s001.zip › Dataset_S1/C00008964_mlst_bc.txt]

site	A	C	G	T
113531	109	0	0	0
113538	0	0	108	0
113551	0	0	0	119
113573	0	0	121	0
113585	0	0	0	114
113599	116	0	0	0
113663	0	0	110	0
113753	0	89	0	0
113771	0	0	0	103
113777	0	0	100	1
113779	0	0	0	102
113788	0	93	0	0
113791	98	0	0	0
1540077	0	0	0	69
1540128	0	0	79	0
1540140	0	0	84	0
1540149	0	0	0	80
1540221	0	0	0	86
1540236	0	0	0	74
1540245	0	0	0	86
1540248	0	0	0	95
1540395	0	0	0	102
1540398	0	0	0	107
1540401	0	0	0	108
1540407	0	0	0	101
1540428	110	0	0	0
1540431	125	0	0	0
1540434	113	0	0	0
1540530	93	0	0	0
1540555	0	100	0	0
1540599	0	0	0	91
1540614	0	0	0	84
1889943	0	0	0	62
1889946	0	0	0	65
1889968	0	69	0	0
1889982	0	69	0	0
1890002	0	0	0	58
1890012	0	53	0	0
1890027	0	0	0	48
1890029	0	45	0	0
1890063	50	0	0	0
1890068	52	0	0	0
1890078	0	54	0	0
1890084	0	58	0	0
1890094	0	0	0	61
1890108	0	0	66	0
1890126	0	0	0	69
1890159	0	70	0	0
1890207	61	0	0	0
1890218	0	0	0	59
1890222	67	0	0	0
1890241	0	0	74	0
1890247	74	0	0	0
1890297	0	0	0	74
1890306	76	0	0	0
1890307	0	0	76	0
1890314	74	0	0	0
1890336	61	0	0	0
1890338	0	0	55	0
1890339	0	57	0	0
1890348	57	0	0	0
1890351	0	58	0	0
1890353	0	0	60	0
1890372	0	0	0	61
1890381	0	0	0	59
2467208	0	74	0	0
2467213	74	0	0	0
2467237	0	63	0	0
2467262	0	0	55	0
2467286	0	0	0	52
2467304	0	47	0	1
2467306	0	1	0	46
2467310	0	51	0	1
2467397	86	0	0	0
2467400	0	84	0	0
2467412	87	0	0	0
2467428	84	0	0	0
2467433	0	0	0	82
2467444	0	0	0	90
2467466	91	0	0	0
2467516	0	0	89	0
2467517	93	0	0	0
2467604	75	0	0	0
3162866	0	0	0	64
3162878	59	0	0	0
3162902	67	0	0	0
3162920	0	0	0	83
3162925	0	80	0	0
3162941	75	0	0	0
3162959	0	0	0	79
3162974	84	0	0	0
3162992	0	88	0	0
3162996	0	0	0	88
3163003	0	88	0	0
3163026	83	0	0	0
3163028	0	82	0	0
3163062	0	93	0	0
3163079	80	0	0	0
3163097	0	0	0	80
3163106	0	0	73	0
3163133	0	73	0	0
3163199	0	0	0	75
3163208	0	0	0	68
3163211	59	0	0	0
3163244	0	0	70	0
3163262	0	0	0	68
3163265	65	0	0	0
3163274	68	0	0	0
3163277	44	0	0	0
3163283	66	0	0	0
3163310	0	0	0	67
3163325	64	0	0	0
3163346	0	0	0	76
3163354	0	0	0	67
3163355	66	0	0	0
3163358	62	0	0	0
3163364	0	72	0	0
3163370	62	0	0	0
3707142	113	0	0	0
3707145	0	0	112	0
3707205	0	0	0	99
3707208	99	0	0	0
3707222	102	0	0	0
3707223	0	0	0	100
3707232	0	0	0	99
3707267	0	97	0	0
3707269	0	0	0	98
3707277	95	0	0	0
3707304	0	0	0	101
3707337	0	0	0	92
3707370	0	0	98	0
3707385	99	0	0	0
3707394	0	0	101	0
3707427	102	0	0	0
3707528	0	1	0	83
3707574	0	0	0	78
3707593	84	0	0	0
3707615	0	91	0	0
3707621	0	86	0	0
4061379	89	0	0	0
4061385	0	95	0	0
4061390	93	0	0	0
4061469	0	107	0	0
4061502	0	0	0	115
4061532	0	115	0	0
4061583	0	0	0	111
4061660	0	0	100	0
4061715	107	0	0	0
4061760	122	0	0	0
4061763	0	0	0	115
4061772	117	0	0	0
