# Supplementary material for: Detection of Mixed Infection from Bacterial Whole Genome Sequence Data Allows Assessment of Its Role in Clostridium difficile Transmission
Source: PLoS Comput Biol. 2013 May 2;9(5):e1003059. doi: 10.1371/journal.pcbi.1003059 (PMC3642043; doi:10.1371/journal.pcbi.1003059)
Supplement: Dataset S1 — Sample dataset, 26 patient samples analysed for mixed ST infection. Example input and output files for Text S2. (ZIP) [file pcbi.1003059.s001.zip › Dataset_S1/C00008974_mlst_bc.txt]

site	A	C	G	T
113531	95	0	0	0
113538	0	0	91	0
113551	0	0	0	93
113573	0	0	95	0
113585	0	0	0	91
113599	95	0	0	0
113663	0	0	70	0
113753	0	0	0	76
113771	0	0	0	78
113777	0	0	78	0
113779	0	0	0	79
113788	0	77	0	0
113791	77	0	0	0
1540077	0	0	0	56
1540128	0	0	67	0
1540140	0	0	69	0
1540149	0	0	0	68
1540221	0	0	0	82
1540236	0	0	0	65
1540245	0	0	0	84
1540248	0	0	0	85
1540395	0	0	0	74
1540398	0	1	0	79
1540401	0	0	0	82
1540407	0	0	0	77
1540428	69	0	0	0
1540431	72	0	0	0
1540434	69	0	0	0
1540530	89	0	0	0
1540555	0	95	0	0
1540599	0	0	0	76
1540614	0	0	0	48
1889943	0	0	0	44
1889946	0	0	0	47
1889968	0	50	0	0
1889982	0	50	0	0
1890002	0	0	0	52
1890012	0	0	46	0
1890027	0	0	0	37
1890029	0	36	0	0
1890063	52	0	0	0
1890068	47	0	0	0
1890078	0	41	0	0
1890084	0	43	0	0
1890094	0	0	0	41
1890108	0	0	45	0
1890126	0	0	0	48
1890159	0	51	0	0
1890207	52	0	0	0
1890218	0	0	0	51
1890222	52	0	0	0
1890241	0	0	54	0
1890247	53	0	0	0
1890297	0	0	0	52
1890306	51	0	0	0
1890307	0	0	52	0
1890314	48	0	0	0
1890336	50	0	0	0
1890338	0	0	49	0
1890339	0	47	0	0
1890348	52	0	0	0
1890351	0	54	0	0
1890353	0	0	56	0
1890372	0	0	0	50
1890381	0	0	0	48
2467208	0	0	0	71
2467213	77	0	0	0
2467237	0	0	0	75
2467262	0	0	66	0
2467286	0	0	0	63
2467304	0	0	0	73
2467306	0	71	0	0
2467310	0	0	0	69
2467397	73	0	0	0
2467400	0	67	0	0
2467412	0	0	69	0
2467428	0	0	71	0
2467433	0	0	0	70
2467444	0	0	0	74
2467466	72	0	0	0
2467516	0	0	65	0
2467517	66	0	0	0
2467604	74	0	0	0
3162866	0	0	0	75
3162878	60	0	0	0
3162902	58	0	0	0
3162920	0	0	0	70
3162925	0	70	0	0
3162941	0	0	67	0
3162959	0	0	0	61
3162974	70	0	0	0
3162992	0	72	0	0
3162996	0	0	0	72
3163003	0	75	0	0
3163026	0	0	79	0
3163028	0	80	0	0
3163062	0	90	0	0
3163079	81	0	0	0
3163097	0	0	0	77
3163106	0	0	72	0
3163133	0	61	0	0
3163199	0	0	0	66
3163208	0	0	0	64
3163211	57	0	0	0
3163244	0	0	69	0
3163262	0	0	0	62
3163265	63	0	0	0
3163274	62	0	0	0
3163277	41	0	0	0
3163283	50	0	0	0
3163310	0	0	0	42
3163325	41	0	0	0
3163346	0	0	0	44
3163354	0	0	34	0
3163355	38	0	0	0
3163358	40	0	0	0
3163364	0	50	0	0
3163370	37	0	0	0
3707142	79	0	0	0
3707145	0	0	81	0
3707205	0	0	0	88
3707208	82	0	0	0
3707222	0	86	0	0
3707223	0	0	0	82
3707232	0	0	0	77
3707267	0	87	0	0
3707269	0	0	0	86
3707277	88	0	0	0
3707304	0	0	0	88
3707337	0	0	0	82
3707370	0	0	87	0
3707385	91	0	0	0
3707394	0	0	87	0
3707427	82	0	0	0
3707528	0	0	0	66
3707574	0	0	0	72
3707593	73	0	0	0
3707615	0	82	0	0
3707621	0	91	0	0
4061379	77	0	0	0
4061385	0	75	0	0
4061390	73	0	0	0
4061469	0	82	0	0
4061502	0	0	0	98
4061532	0	98	0	0
4061583	0	0	0	71
4061660	0	0	91	0
4061715	74	0	0	0
4061760	57	0	0	0
4061763	0	0	0	69
4061772	68	0	1	0
