# Supplementary material for: Detection of Mixed Infection from Bacterial Whole Genome Sequence Data Allows Assessment of Its Role in Clostridium difficile Transmission
Source: PLoS Comput Biol. 2013 May 2;9(5):e1003059. doi: 10.1371/journal.pcbi.1003059 (PMC3642043; doi:10.1371/journal.pcbi.1003059)
Supplement: Dataset S1 — Sample dataset, 26 patient samples analysed for mixed ST infection. Example input and output files for Text S2. (ZIP) [file pcbi.1003059.s001.zip › Dataset_S1/C00008977_mlst_bc.txt]

site	A	C	G	T
113531	9	0	0	0
113538	0	0	8	0
113551	0	0	0	10
113573	0	0	11	0
113585	0	0	0	11
113599	12	0	0	0
113663	0	0	12	0
113753	0	14	0	0
113771	0	0	0	13
113777	0	0	9	0
113779	0	0	0	10
113788	0	10	0	0
113791	8	0	0	0
1540077	0	0	0	7
1540128	0	0	7	0
1540140	0	0	6	0
1540149	0	0	0	9
1540221	0	0	0	12
1540236	0	0	0	13
1540245	0	0	0	13
1540248	0	0	0	15
1540395	0	0	0	14
1540398	0	0	0	16
1540401	0	0	0	13
1540407	0	0	0	9
1540428	13	0	0	0
1540431	14	0	0	0
1540434	9	0	0	0
1540530	16	0	0	0
1540555	0	15	0	0
1540599	0	0	0	10
1540614	0	0	0	9
1889943	0	0	0	3
1889946	0	0	0	3
1889968	0	7	0	0
1889982	0	8	0	0
1890002	0	0	0	8
1890012	0	9	0	0
1890027	0	0	0	8
1890029	0	8	0	0
1890063	10	0	0	0
1890068	8	0	0	0
1890078	0	8	0	0
1890084	0	11	0	0
1890094	0	0	0	12
1890108	0	0	11	0
1890126	0	0	0	10
1890159	0	6	0	0
1890207	4	0	0	0
1890218	0	0	0	4
1890222	4	0	0	0
1890241	0	0	4	0
1890247	4	0	0	0
1890297	0	0	0	7
1890306	8	0	0	0
1890307	0	0	8	0
1890314	9	0	0	0
1890336	11	0	0	0
1890338	0	0	9	0
1890339	0	9	0	0
1890348	10	0	0	0
1890351	0	9	0	0
1890353	0	0	10	0
1890372	0	0	0	12
1890381	0	0	0	7
2467208	0	0	0	14
2467213	15	0	0	0
2467237	0	0	0	12
2467262	0	0	10	0
2467286	0	0	0	6
2467304	0	0	0	7
2467306	0	8	0	0
2467310	0	0	0	8
2467397	11	0	0	0
2467400	0	11	0	0
2467412	9	0	0	0
2467428	9	0	0	0
2467433	0	0	0	9
2467444	0	0	0	7
2467466	6	0	0	0
2467516	0	0	8	0
2467517	8	0	0	0
2467604	8	0	0	0
3162866	0	0	0	2
3162878	2	0	0	0
3162902	2	0	0	0
3162920	0	0	0	3
3162925	0	5	0	0
3162941	0	0	6	0
3162959	0	0	0	6
3162974	8	0	0	0
3162992	0	8	0	0
3162996	0	0	0	7
3163003	0	9	0	0
3163026	0	0	5	0
3163028	0	5	0	0
3163062	0	4	0	0
3163079	3	0	0	0
3163097	0	0	0	5
3163106	0	0	3	0
3163133	0	7	0	0
3163199	0	0	0	10
3163208	0	0	0	10
3163211	9	0	0	0
3163244	0	0	7	0
3163262	0	0	0	9
3163265	6	0	0	0
3163274	5	0	0	0
3163277	4	0	0	0
3163283	0	0	0	4
3163310	0	0	0	2
3163325	2	0	0	0
3163346	0	0	0	4
3163354	0	0	4	0
3163355	4	0	0	0
3163358	4	0	0	0
3163364	0	4	0	0
3163370	4	0	0	0
3707142	7	0	0	0
3707145	0	0	9	0
3707205	0	0	0	9
3707208	10	0	0	0
3707222	0	10	0	0
3707223	0	0	0	10
3707232	0	0	0	11
3707267	0	13	0	0
3707269	0	0	0	12
3707277	14	0	0	0
3707304	0	0	0	11
3707337	0	0	0	14
3707370	0	0	10	0
3707385	10	0	0	0
3707394	0	0	9	0
3707427	13	0	0	0
3707528	0	0	0	8
3707574	0	0	0	6
3707593	4	0	0	0
3707615	0	7	0	0
3707621	0	0	0	5
4061379	9	0	0	0
4061385	0	9	0	0
4061390	9	0	0	0
4061469	0	8	0	0
4061502	0	0	0	10
4061532	0	7	0	0
4061583	0	0	0	6
4061660	0	0	4	0
4061715	9	0	0	0
4061760	9	0	0	0
4061763	0	0	0	11
4061772	10	0	0	0
