# Supplementary material for: Detection of Mixed Infection from Bacterial Whole Genome Sequence Data Allows Assessment of Its Role in Clostridium difficile Transmission
Source: PLoS Comput Biol. 2013 May 2;9(5):e1003059. doi: 10.1371/journal.pcbi.1003059 (PMC3642043; doi:10.1371/journal.pcbi.1003059)
Supplement: Dataset S1 — Sample dataset, 26 patient samples analysed for mixed ST infection. Example input and output files for Text S2. (ZIP) [file pcbi.1003059.s001.zip › Dataset_S1/C00008986_mlst_bc.txt]

site	A	C	G	T
113531	112	0	0	0
113538	0	0	106	0
113551	0	0	0	113
113573	0	0	110	0
113585	0	0	0	108
113599	104	0	0	0
113663	0	0	118	0
113753	0	93	0	0
113771	0	0	0	92
113777	0	0	92	0
113779	0	0	0	92
113788	0	90	0	0
113791	91	0	0	0
1540077	0	0	0	57
1540128	0	0	71	0
1540140	0	0	83	0
1540149	0	0	0	77
1540221	0	0	0	87
1540236	0	0	0	64
1540245	0	0	0	91
1540248	0	0	0	85
1540395	0	0	0	84
1540398	0	0	0	86
1540401	0	0	0	88
1540407	0	0	0	86
1540428	94	0	0	0
1540431	99	0	0	0
1540434	96	0	0	0
1540530	98	0	0	0
1540555	0	99	0	0
1540599	0	0	0	94
1540614	0	0	0	70
1889943	0	0	0	46
1889946	0	0	0	53
1889968	0	56	0	0
1889982	0	53	0	0
1890002	0	0	0	49
1890012	0	55	0	0
1890027	0	0	0	47
1890029	0	45	0	0
1890063	55	0	0	0
1890068	53	0	0	0
1890078	0	59	0	0
1890084	0	59	0	0
1890094	0	0	0	59
1890108	0	0	53	0
1890126	0	0	0	60
1890159	0	0	0	47
1890207	64	0	0	0
1890218	0	0	0	64
1890222	61	0	0	0
1890241	0	0	65	0
1890247	64	0	0	0
1890297	0	0	0	52
1890306	54	0	0	0
1890307	0	0	53	0
1890314	57	0	0	0
1890336	65	0	0	0
1890338	0	0	61	0
1890339	0	64	0	0
1890348	62	0	0	0
1890351	0	64	0	0
1890353	0	0	68	0
1890372	0	0	0	64
1890381	0	0	0	67
2467208	0	0	0	78
2467213	78	0	0	0
2467237	0	0	0	67
2467262	0	0	62	0
2467286	0	0	0	71
2467304	0	0	0	68
2467306	0	66	0	0
2467310	0	0	0	72
2467397	81	0	0	0
2467400	0	79	0	0
2467412	83	0	0	0
2467428	0	0	78	0
2467433	0	0	0	80
2467444	0	0	0	89
2467466	91	0	0	0
2467516	0	0	90	0
2467517	89	0	0	0
2467604	83	0	0	0
3162866	0	0	0	78
3162878	61	0	0	0
3162902	62	0	0	0
3162920	0	0	0	80
3162925	0	78	0	0
3162941	0	0	77	0
3162959	0	0	0	86
3162974	78	0	0	0
3162992	0	75	0	0
3162996	0	0	0	75
3163003	0	79	0	0
3163026	0	0	82	0
3163028	0	80	0	0
3163062	0	68	0	0
3163079	66	0	0	0
3163097	0	0	0	69
3163106	0	0	61	0
3163133	0	62	0	0
3163199	0	0	0	69
3163208	0	0	0	57
3163211	60	0	0	0
3163244	0	0	68	0
3163262	0	0	0	72
3163265	65	0	0	0
3163274	60	0	0	0
3163277	36	0	0	0
3163283	61	0	0	0
3163310	0	0	0	58
3163325	58	0	0	0
3163346	0	0	0	58
3163354	0	0	46	0
3163355	45	0	0	0
3163358	43	0	0	0
3163364	0	60	0	0
3163370	49	0	0	0
3707142	107	0	0	0
3707145	0	0	113	0
3707205	0	0	0	109
3707208	110	0	0	0
3707222	0	125	0	0
3707223	0	0	0	122
3707232	0	0	0	113
3707267	0	110	0	0
3707269	0	0	0	109
3707277	109	0	0	0
3707304	0	0	0	119
3707337	0	0	0	101
3707370	0	0	99	0
3707385	93	0	0	0
3707394	0	0	90	0
3707427	95	0	0	0
3707528	0	0	0	101
3707574	0	0	0	90
3707593	80	0	0	0
3707615	0	83	0	0
3707621	0	84	0	0
4061379	95	0	0	0
4061385	0	103	0	0
4061390	105	0	0	0
4061469	0	99	0	0
4061502	0	0	0	91
4061532	0	99	0	0
4061583	0	0	0	92
4061660	0	0	96	0
4061715	84	0	0	0
4061760	84	0	0	0
4061763	0	0	0	80
4061772	87	0	0	0
