# Supplementary material for: Detection of Mixed Infection from Bacterial Whole Genome Sequence Data Allows Assessment of Its Role in Clostridium difficile Transmission
Source: PLoS Comput Biol. 2013 May 2;9(5):e1003059. doi: 10.1371/journal.pcbi.1003059 (PMC3642043; doi:10.1371/journal.pcbi.1003059)
Supplement: Dataset S1 — Sample dataset, 26 patient samples analysed for mixed ST infection. Example input and output files for Text S2. (ZIP) [file pcbi.1003059.s001.zip › Dataset_S1/C00008987_mlst_bc.txt]

site	A	C	G	T
113531	109	0	0	0
113538	0	0	113	0
113551	0	0	0	113
113573	0	0	99	0
113585	0	0	0	103
113599	104	0	0	0
113663	0	0	99	0
113753	0	87	0	0
113771	0	0	0	96
113777	0	0	95	0
113779	0	0	0	99
113788	0	93	0	0
113791	95	0	0	0
1540077	0	0	0	80
1540128	0	0	87	0
1540140	0	0	88	0
1540149	0	0	0	80
1540221	0	0	0	79
1540236	0	0	0	81
1540245	0	0	0	83
1540248	0	0	0	84
1540395	0	0	0	77
1540398	0	0	0	85
1540401	0	0	0	87
1540407	0	0	0	85
1540428	75	0	0	0
1540431	81	0	0	0
1540434	74	0	0	0
1540530	89	0	0	0
1540555	0	90	0	0
1540599	0	0	0	77
1540614	0	0	0	61
1889943	0	0	0	54
1889946	0	0	0	55
1889968	0	58	0	0
1889982	0	61	0	0
1890002	0	0	0	64
1890012	0	69	0	0
1890027	0	0	0	64
1890029	0	65	0	0
1890063	81	0	0	0
1890068	79	0	0	0
1890078	0	76	0	0
1890084	0	77	0	0
1890094	0	0	0	75
1890108	0	0	66	0
1890126	0	0	0	60
1890159	0	51	0	0
1890207	59	0	0	0
1890218	0	0	0	61
1890222	57	0	0	0
1890241	0	0	60	0
1890247	59	0	0	0
1890297	0	0	0	62
1890306	61	0	0	0
1890307	0	0	62	0
1890314	65	0	0	0
1890336	74	0	0	0
1890338	0	0	73	0
1890339	0	74	0	0
1890348	70	0	0	0
1890351	0	74	0	0
1890353	0	0	74	0
1890372	0	0	0	72
1890381	0	0	0	69
2467208	0	81	0	0
2467213	85	0	0	0
2467237	0	66	0	0
2467262	0	0	60	0
2467286	0	0	0	55
2467304	0	50	0	0
2467306	0	0	0	47
2467310	0	48	0	0
2467397	75	0	0	0
2467400	0	73	0	0
2467412	73	0	0	0
2467428	73	0	0	0
2467433	0	0	0	76
2467444	0	0	0	73
2467466	82	0	0	0
2467516	0	0	75	0
2467517	75	0	0	0
2467604	90	0	0	0
3162866	0	0	0	73
3162878	55	0	0	0
3162902	64	0	0	0
3162920	0	0	0	81
3162925	0	75	0	0
3162941	75	0	0	0
3162959	0	0	0	77
3162974	78	0	0	0
3162992	0	76	0	0
3162996	0	0	0	76
3163003	0	80	0	0
3163026	77	0	0	0
3163028	0	76	0	0
3163062	0	73	0	0
3163079	69	0	0	0
3163097	0	0	0	66
3163106	0	0	67	0
3163133	0	61	0	0
3163199	0	0	0	71
3163208	0	0	0	58
3163211	64	0	0	0
3163244	0	0	72	0
3163262	0	0	0	66
3163265	66	0	0	0
3163274	64	0	0	0
3163277	43	0	0	0
3163283	56	0	0	0
3163310	0	0	0	59
3163325	56	0	0	0
3163346	0	0	0	61
3163354	0	0	0	48
3163355	45	0	0	0
3163358	49	0	0	0
3163364	0	60	0	0
3163370	43	0	0	0
3707142	92	0	0	0
3707145	0	0	93	0
3707205	0	0	0	98
3707208	88	0	0	0
3707222	93	0	0	0
3707223	0	0	0	95
3707232	0	0	0	93
3707267	0	90	0	0
3707269	0	0	0	88
3707277	87	0	0	0
3707304	0	0	0	86
3707337	0	0	0	86
3707370	0	0	94	0
3707385	95	0	0	0
3707394	0	0	88	0
3707427	84	0	0	0
3707528	0	0	0	78
3707574	0	0	0	75
3707593	78	0	0	0
3707615	0	82	0	0
3707621	0	85	0	0
4061379	82	0	0	0
4061385	0	83	0	0
4061390	91	0	0	0
4061469	0	112	0	0
4061502	0	0	0	90
4061532	0	90	0	0
4061583	0	0	0	85
4061660	0	0	103	0
4061715	108	0	0	0
4061760	96	0	0	0
4061763	0	0	0	103
4061772	108	0	0	0
