# Supplementary material for: Detection of Mixed Infection from Bacterial Whole Genome Sequence Data Allows Assessment of Its Role in Clostridium difficile Transmission
Source: PLoS Comput Biol. 2013 May 2;9(5):e1003059. doi: 10.1371/journal.pcbi.1003059 (PMC3642043; doi:10.1371/journal.pcbi.1003059)
Supplement: Dataset S1 — Sample dataset, 26 patient samples analysed for mixed ST infection. Example input and output files for Text S2. (ZIP) [file pcbi.1003059.s001.zip › Dataset_S1/C00008988_mlst_bc.txt]

site	A	C	G	T
113531	112	0	0	0
113538	0	0	117	0
113551	0	0	0	119
113573	0	0	105	0
113585	0	0	0	113
113599	107	0	0	0
113663	0	0	89	0
113753	0	104	0	0
113771	0	0	0	100
113777	0	0	93	0
113779	0	0	0	93
113788	0	93	0	0
113791	93	0	0	0
1540077	0	0	0	75
1540128	98	0	0	0
1540140	0	0	97	0
1540149	0	0	0	92
1540221	0	0	0	85
1540236	0	0	0	73
1540245	0	0	0	92
1540248	0	0	0	89
1540395	0	0	0	93
1540398	0	0	0	91
1540401	0	0	0	95
1540407	0	0	0	79
1540428	79	0	0	0
1540431	81	0	0	0
1540434	69	0	0	0
1540530	0	0	87	0
1540555	0	92	0	0
1540599	0	0	0	76
1540614	0	0	1	76
1889943	0	0	0	33
1889946	0	0	0	40
1889968	0	42	0	0
1889982	0	50	0	0
1890002	0	0	0	54
1890012	0	57	0	0
1890027	0	0	0	56
1890029	0	56	0	0
1890063	61	0	0	0
1890068	53	0	0	0
1890078	0	56	0	0
1890084	0	51	0	0
1890094	0	0	0	53
1890108	0	0	45	0
1890126	0	0	0	57
1890159	0	57	0	0
1890207	66	0	0	0
1890218	0	0	0	65
1890222	62	0	0	0
1890241	0	0	64	0
1890247	60	0	0	0
1890297	0	0	0	56
1890306	56	0	0	0
1890307	0	0	56	0
1890314	55	0	0	0
1890336	47	0	0	0
1890338	0	0	45	0
1890339	0	47	0	0
1890348	50	0	0	0
1890351	0	46	0	0
1890353	0	0	48	0
1890372	0	0	0	46
1890381	0	0	0	42
2467208	0	0	0	64
2467213	65	0	0	0
2467237	0	0	0	54
2467262	0	0	46	0
2467286	0	0	0	56
2467304	0	0	0	60
2467306	0	63	0	0
2467310	0	0	0	66
2467397	68	0	0	0
2467400	0	66	0	0
2467412	65	0	0	0
2467428	0	0	77	0
2467433	0	0	0	71
2467444	0	0	0	81
2467466	81	0	0	0
2467516	0	0	76	0
2467517	71	0	0	0
2467604	97	0	0	0
3162866	0	0	0	72
3162878	55	0	0	1
3162902	64	0	0	0
3162920	0	0	0	80
3162925	0	78	0	0
3162941	0	0	74	0
3162959	0	0	0	83
3162974	79	0	0	0
3162992	0	79	0	0
3162996	0	0	0	81
3163003	0	79	0	0
3163026	0	0	74	0
3163028	0	71	0	0
3163062	0	72	0	0
3163079	71	0	0	0
3163097	0	0	0	68
3163106	0	0	69	0
3163133	0	66	0	0
3163199	0	0	0	64
3163208	0	0	0	67
3163211	68	0	0	0
3163244	0	0	63	0
3163262	0	0	0	64
3163265	61	0	0	0
3163274	58	0	0	0
3163277	43	0	0	0
3163283	64	0	0	0
3163310	0	0	0	56
3163325	60	0	0	0
3163346	0	0	0	59
3163354	0	0	48	0
3163355	46	0	0	0
3163358	46	0	0	0
3163364	0	56	0	0
3163370	45	0	0	0
3707142	103	0	0	0
3707145	0	0	106	0
3707205	0	0	0	100
3707208	94	0	0	0
3707222	0	83	0	0
3707223	0	0	0	83
3707232	0	0	0	83
3707267	0	82	0	0
3707269	0	0	0	82
3707277	88	0	0	0
3707304	0	0	0	90
3707337	0	0	0	89
3707370	0	0	88	0
3707385	87	0	0	0
3707394	0	0	85	0
3707427	91	0	0	0
3707528	0	0	0	75
3707574	0	0	0	57
3707593	76	0	0	0
3707615	0	70	0	0
3707621	0	68	0	0
4061379	91	0	0	0
4061385	0	101	0	0
4061390	87	0	0	0
4061469	0	104	0	0
4061502	0	0	0	88
4061532	0	80	0	0
4061583	0	0	0	74
4061660	0	0	89	0
4061715	100	0	0	0
4061760	96	0	0	0
4061763	0	0	0	93
4061772	96	0	0	0
