# Supplementary material for: Detection of Mixed Infection from Bacterial Whole Genome Sequence Data Allows Assessment of Its Role in Clostridium difficile Transmission
Source: PLoS Comput Biol. 2013 May 2;9(5):e1003059. doi: 10.1371/journal.pcbi.1003059 (PMC3642043; doi:10.1371/journal.pcbi.1003059)
Supplement: Dataset S1 — Sample dataset, 26 patient samples analysed for mixed ST infection. Example input and output files for Text S2. (ZIP) [file pcbi.1003059.s001.zip › Dataset_S1/C00008999_mlst_bc.txt]

site	A	C	G	T
113531	123	0	0	0
113538	0	0	121	0
113551	0	0	0	113
113573	0	0	127	0
113585	0	0	0	144
113599	132	0	0	0
113663	2	0	122	0
113753	0	104	0	0
113771	0	0	0	112
113777	0	0	118	0
113779	0	0	0	112
113788	0	113	0	0
113791	113	0	0	0
1540077	0	0	0	72
1540128	0	0	101	0
1540140	0	0	108	0
1540149	0	0	0	109
1540221	0	0	0	99
1540236	0	0	0	75
1540245	0	0	0	85
1540248	0	0	0	81
1540395	0	0	0	110
1540398	0	0	0	99
1540401	0	0	0	105
1540407	0	0	0	95
1540428	97	0	0	0
1540431	95	0	0	0
1540434	90	0	0	0
1540530	104	0	0	0
1540555	0	101	0	0
1540599	0	0	0	97
1540614	0	0	0	73
1889943	0	0	0	68
1889946	0	0	0	77
1889968	0	73	0	0
1889982	0	68	0	0
1890002	0	0	0	66
1890012	0	69	4	0
1890027	0	0	0	68
1890029	0	66	0	0
1890063	72	0	0	0
1890068	73	0	0	0
1890078	0	76	0	0
1890084	0	74	0	2
1890094	0	0	0	77
1890108	0	0	72	0
1890126	0	0	0	66
1890159	0	63	0	0
1890207	54	0	0	0
1890218	0	0	0	55
1890222	59	0	0	0
1890241	0	0	63	0
1890247	66	0	0	0
1890297	0	0	0	69
1890306	65	0	0	0
1890307	0	0	64	0
1890314	69	0	0	0
1890336	58	0	0	0
1890338	0	0	52	0
1890339	0	56	0	0
1890348	61	0	0	0
1890351	0	64	0	0
1890353	0	0	64	0
1890372	0	0	0	62
1890381	0	0	0	61
2467208	0	77	0	3
2467213	80	0	0	0
2467237	0	71	0	3
2467262	0	0	75	0
2467286	0	0	0	65
2467304	0	55	0	0
2467306	0	1	0	54
2467310	0	56	0	1
2467397	86	0	0	0
2467400	0	97	0	0
2467412	92	0	3	0
2467428	94	0	3	0
2467433	0	0	0	94
2467444	0	0	0	96
2467466	99	0	0	0
2467516	0	0	89	0
2467517	87	0	0	0
2467604	88	0	0	0
3162866	0	0	0	80
3162878	58	0	0	0
3162902	73	0	0	0
3162920	0	0	0	86
3162925	0	84	0	0
3162941	85	0	1	0
3162959	0	0	0	86
3162974	77	0	0	0
3162992	0	75	0	0
3162996	0	0	0	77
3163003	0	66	0	0
3163026	62	0	3	0
3163028	0	59	0	0
3163062	0	50	0	0
3163079	58	0	0	0
3163097	0	0	0	58
3163106	0	0	60	0
3163133	0	56	0	0
3163199	0	0	0	71
3163208	0	0	0	70
3163211	71	0	0	0
3163244	0	0	75	0
3163262	0	0	0	72
3163265	75	0	0	0
3163274	71	0	0	0
3163277	48	0	0	0
3163283	66	0	0	0
3163310	0	0	0	66
3163325	68	0	0	0
3163346	0	0	0	65
3163354	0	0	2	54
3163355	47	0	0	0
3163358	55	0	0	0
3163364	0	65	0	0
3163370	41	0	0	0
3707142	102	0	0	0
3707145	0	0	102	0
3707205	0	0	0	113
3707208	115	0	0	0
3707222	108	1	0	0
3707223	0	0	0	105
3707232	0	0	0	110
3707267	0	101	0	0
3707269	0	0	0	101
3707277	96	0	1	0
3707304	0	1	0	106
3707337	0	0	0	114
3707370	0	0	116	0
3707385	123	0	0	0
3707394	0	0	116	0
3707427	115	0	0	0
3707528	0	0	0	93
3707574	0	0	0	89
3707593	98	0	0	0
3707615	0	107	0	0
3707621	0	105	0	0
4061379	108	0	0	0
4061385	0	111	0	0
4061390	110	0	0	0
4061469	0	110	0	0
4061502	0	0	0	93
4061532	0	100	0	0
4061583	0	0	0	108
4061660	0	0	112	0
4061715	118	0	0	0
4061760	120	0	0	0
4061763	0	0	0	113
4061772	121	0	0	0
