# Supplementary material for: Detection of Mixed Infection from Bacterial Whole Genome Sequence Data Allows Assessment of Its Role in Clostridium difficile Transmission
Source: PLoS Comput Biol. 2013 May 2;9(5):e1003059. doi: 10.1371/journal.pcbi.1003059 (PMC3642043; doi:10.1371/journal.pcbi.1003059)
Supplement: Dataset S1 — Sample dataset, 26 patient samples analysed for mixed ST infection. Example input and output files for Text S2. (ZIP) [file pcbi.1003059.s001.zip › Dataset_S1/C00009010_mlst_bc.txt]

site	A	C	G	T
113531	18	0	0	0
113538	0	0	24	0
113551	0	0	0	27
113573	0	0	29	0
113585	0	0	0	28
113599	32	0	0	0
113663	0	0	23	0
113753	0	28	0	0
113771	0	0	0	28
113777	0	0	23	0
113779	0	0	0	24
113788	0	21	0	0
113791	23	0	0	0
1540077	0	0	0	19
1540128	0	0	22	0
1540140	0	0	21	0
1540149	0	0	0	18
1540221	0	0	0	18
1540236	0	0	0	15
1540245	0	0	0	21
1540248	0	0	0	19
1540395	0	0	0	19
1540398	0	0	0	20
1540401	0	0	0	21
1540407	0	0	0	16
1540428	18	0	0	0
1540431	19	0	0	0
1540434	18	0	0	0
1540530	23	0	0	0
1540555	0	25	0	0
1540599	0	0	0	20
1540614	0	0	0	18
1889943	0	0	0	19
1889946	0	0	0	22
1889968	0	24	0	0
1889982	0	24	0	0
1890002	0	0	0	20
1890012	0	0	16	0
1890027	0	0	0	10
1890029	0	11	0	0
1890063	15	0	0	0
1890068	17	0	0	0
1890078	0	17	0	0
1890084	0	17	0	0
1890094	0	0	0	18
1890108	0	0	19	0
1890126	0	0	0	17
1890159	0	12	0	0
1890207	16	0	0	0
1890218	0	0	0	15
1890222	15	0	0	0
1890241	0	0	16	0
1890247	15	0	0	0
1890297	0	0	0	14
1890306	14	0	0	0
1890307	0	0	14	0
1890314	17	0	0	0
1890336	14	0	0	0
1890338	0	0	12	0
1890339	0	13	0	0
1890348	12	0	0	0
1890351	0	11	0	0
1890353	0	0	11	0
1890372	0	0	0	15
1890381	0	0	0	14
2467208	0	0	0	18
2467213	16	0	0	0
2467237	0	0	0	17
2467262	0	0	22	0
2467286	0	0	0	21
2467304	0	0	0	14
2467306	0	21	0	0
2467310	0	0	0	21
2467397	27	0	0	0
2467400	0	28	0	0
2467412	25	0	0	0
2467428	0	0	19	0
2467433	0	0	0	16
2467444	0	0	0	19
2467466	20	0	0	0
2467516	0	0	20	0
2467517	21	0	0	0
2467604	14	0	0	0
3162866	0	0	0	12
3162878	7	0	0	0
3162902	7	0	0	0
3162920	0	0	0	16
3162925	0	17	0	0
3162941	0	0	15	0
3162959	0	0	0	13
3162974	12	0	0	0
3162992	0	16	0	0
3162996	0	0	0	17
3163003	0	17	0	0
3163026	0	0	12	0
3163028	0	12	0	0
3163062	0	24	0	0
3163079	24	0	0	0
3163097	0	0	0	22
3163106	0	0	20	0
3163133	0	15	0	0
3163199	0	0	0	17
3163208	0	0	0	12
3163211	14	0	0	0
3163244	0	0	22	0
3163262	0	0	0	20
3163265	19	0	0	0
3163274	18	0	0	0
3163277	12	0	0	0
3163283	18	0	0	0
3163310	0	0	0	17
3163325	14	0	0	0
3163346	0	0	0	12
3163354	0	0	11	0
3163355	12	0	0	0
3163358	11	0	0	0
3163364	0	14	0	0
3163370	11	0	0	0
3707142	18	0	0	0
3707145	0	0	17	0
3707205	0	0	0	14
3707208	13	0	0	0
3707222	0	15	0	0
3707223	0	0	0	13
3707232	0	0	0	17
3707267	0	15	0	0
3707269	0	0	0	15
3707277	18	0	0	0
3707304	0	0	0	19
3707337	0	0	0	17
3707370	0	0	26	0
3707385	25	0	0	0
3707394	0	0	24	0
3707427	21	0	0	0
3707528	0	0	0	17
3707574	0	0	0	19
3707593	15	0	0	0
3707615	0	18	0	0
3707621	0	0	0	18
4061379	18	0	0	0
4061385	0	21	0	0
4061390	20	0	0	0
4061469	0	28	0	0
4061502	0	0	0	27
4061532	0	19	0	0
4061583	0	0	0	16
4061660	0	0	28	0
4061715	28	0	0	0
4061760	25	0	0	0
4061763	0	0	0	28
4061772	27	0	0	0
