# Supplementary material for: Detection of Mixed Infection from Bacterial Whole Genome Sequence Data Allows Assessment of Its Role in Clostridium difficile Transmission
Source: PLoS Comput Biol. 2013 May 2;9(5):e1003059. doi: 10.1371/journal.pcbi.1003059 (PMC3642043; doi:10.1371/journal.pcbi.1003059)
Supplement: Dataset S1 — Sample dataset, 26 patient samples analysed for mixed ST infection. Example input and output files for Text S2. (ZIP) [file pcbi.1003059.s001.zip › Dataset_S1/C00009011_mlst_bc.txt]

site	A	C	G	T
113531	106	0	0	0
113538	0	0	103	0
113551	0	0	0	104
113573	0	0	116	0
113585	0	0	0	118
113599	103	0	0	0
113663	0	0	101	0
113753	0	96	0	0
113771	0	0	0	98
113777	0	0	90	0
113779	0	0	0	91
113788	0	86	0	0
113791	83	0	0	0
1540077	0	0	0	69
1540128	0	0	79	0
1540140	0	0	97	0
1540149	0	0	0	90
1540221	0	0	0	89
1540236	0	0	0	66
1540245	0	0	0	72
1540248	0	0	0	71
1540395	0	0	0	93
1540398	0	0	0	93
1540401	0	0	0	92
1540407	0	0	0	80
1540428	84	0	0	0
1540431	85	0	0	0
1540434	87	0	0	0
1540530	101	0	0	0
1540555	0	92	0	0
1540599	0	0	0	79
1540614	0	0	0	70
1889943	0	0	0	53
1889946	0	0	0	54
1889968	0	57	0	0
1889982	0	62	0	0
1890002	0	0	0	61
1890012	0	66	0	0
1890027	0	0	0	61
1890029	0	61	0	0
1890063	73	0	0	0
1890068	72	0	0	0
1890078	0	69	0	0
1890084	0	71	0	0
1890094	0	0	0	79
1890108	0	0	71	0
1890126	0	0	0	72
1890159	0	61	0	0
1890207	63	0	0	0
1890218	0	0	0	59
1890222	63	0	0	0
1890241	0	0	59	0
1890247	60	0	0	0
1890297	0	0	0	64
1890306	61	0	0	0
1890307	0	0	62	0
1890314	69	0	0	0
1890336	63	0	0	0
1890338	0	0	59	0
1890339	0	62	0	0
1890348	71	0	0	0
1890351	0	70	0	0
1890353	0	0	73	0
1890372	0	0	0	71
1890381	0	0	0	73
2467208	0	0	0	72
2467213	69	0	0	0
2467237	0	0	0	62
2467262	0	0	74	0
2467286	0	1	0	80
2467304	0	0	0	87
2467306	0	87	0	0
2467310	0	0	0	87
2467397	92	0	0	0
2467400	0	88	0	0
2467412	94	0	0	0
2467428	0	0	93	0
2467433	0	0	0	92
2467444	0	0	0	97
2467466	96	0	0	0
2467516	0	0	91	0
2467517	92	0	0	0
2467604	101	0	0	0
3162866	0	0	0	66
3162878	62	0	0	0
3162902	72	0	0	0
3162920	0	0	0	87
3162925	0	85	0	0
3162941	0	0	83	0
3162959	0	0	0	93
3162974	88	0	0	0
3162992	0	86	0	0
3162996	0	0	0	86
3163003	0	90	0	0
3163026	0	0	92	0
3163028	0	92	0	0
3163062	0	89	0	0
3163079	98	0	0	0
3163097	0	0	0	86
3163106	0	0	86	0
3163133	0	78	0	0
3163199	0	0	0	79
3163208	0	0	0	61
3163211	59	0	0	0
3163244	0	0	74	0
3163262	0	0	0	78
3163265	74	0	0	0
3163274	72	0	0	0
3163277	54	0	0	0
3163283	0	0	0	67
3163310	0	0	0	67
3163325	58	0	0	0
3163346	0	0	0	65
3163354	0	0	49	0
3163355	47	0	0	0
3163358	45	0	0	0
3163364	0	68	0	0
3163370	54	0	0	0
3707142	80	0	0	0
3707145	0	0	79	0
3707205	0	0	0	96
3707208	92	0	0	0
3707222	0	89	0	0
3707223	0	0	0	87
3707232	0	0	0	97
3707267	0	85	0	0
3707269	0	0	0	85
3707277	87	0	0	0
3707304	0	0	0	101
3707337	0	0	0	97
3707370	0	0	97	0
3707385	93	0	0	0
3707394	0	0	84	0
3707427	80	0	0	0
3707528	0	0	0	83
3707574	0	0	0	78
3707593	74	0	0	0
3707615	0	76	0	0
3707621	0	75	0	0
4061379	85	0	0	0
4061385	0	80	0	0
4061390	85	0	0	0
4061469	0	89	0	0
4061502	0	0	0	88
4061532	0	87	0	0
4061583	0	0	0	90
4061660	0	0	101	0
4061715	89	0	0	0
4061760	90	0	0	0
4061763	0	0	0	99
4061772	98	0	0	0
