# Supplementary material for: Detection of Mixed Infection from Bacterial Whole Genome Sequence Data Allows Assessment of Its Role in Clostridium difficile Transmission
Source: PLoS Comput Biol. 2013 May 2;9(5):e1003059. doi: 10.1371/journal.pcbi.1003059 (PMC3642043; doi:10.1371/journal.pcbi.1003059)
Supplement: Dataset S1 — Sample dataset, 26 patient samples analysed for mixed ST infection. Example input and output files for Text S2. (ZIP) [file pcbi.1003059.s001.zip › Dataset_S1/C00009012_mlst_bc.txt]

site	A	C	G	T
113531	96	0	0	0
113538	0	0	92	0
113551	0	0	0	84
113573	0	0	92	0
113585	0	0	0	88
113599	89	0	0	0
113663	0	0	96	0
113753	0	0	0	90
113771	0	0	0	75
113777	0	0	83	0
113779	0	0	0	82
113788	0	83	0	0
113791	82	0	0	0
1540077	0	0	0	50
1540128	1	0	71	0
1540140	0	0	70	0
1540149	0	0	0	73
1540221	0	0	0	69
1540236	0	0	0	67
1540245	0	0	0	75
1540248	0	0	0	77
1540395	0	0	0	60
1540398	0	0	0	68
1540401	0	0	0	70
1540407	0	0	0	62
1540428	66	0	0	0
1540431	65	0	0	0
1540434	62	0	0	0
1540530	84	0	0	0
1540555	0	89	0	0
1540599	0	0	0	74
1540614	0	0	0	64
1889943	0	0	0	46
1889946	0	0	0	45
1889968	0	49	0	0
1889982	0	49	0	0
1890002	0	0	0	45
1890012	0	46	0	0
1890027	0	0	0	44
1890029	0	45	0	0
1890063	47	0	0	0
1890068	46	0	0	0
1890078	0	43	0	0
1890084	0	44	0	0
1890094	0	0	0	48
1890108	0	0	46	0
1890126	0	0	0	48
1890159	0	51	0	0
1890207	48	0	0	0
1890218	0	0	0	49
1890222	46	0	0	0
1890241	0	0	46	0
1890247	42	0	0	0
1890297	0	0	0	46
1890306	43	0	0	0
1890307	0	0	47	0
1890314	52	0	0	0
1890336	53	0	0	0
1890338	0	0	48	0
1890339	0	50	0	0
1890348	51	0	0	0
1890351	0	53	0	0
1890353	0	0	56	0
1890372	0	0	0	44
1890381	0	0	0	44
2467208	0	0	0	62
2467213	62	0	0	0
2467237	0	0	0	67
2467262	0	0	71	0
2467286	0	0	0	76
2467304	0	0	0	79
2467306	0	81	0	0
2467310	0	0	0	82
2467397	76	0	0	0
2467400	0	78	0	0
2467412	74	0	0	0
2467428	0	0	78	0
2467433	0	0	0	83
2467444	0	0	0	85
2467466	81	0	0	0
2467516	0	0	64	0
2467517	68	0	0	0
2467604	81	0	0	0
3162866	0	0	0	73
3162878	51	0	0	0
3162902	64	0	0	0
3162920	0	0	0	71
3162925	0	72	0	0
3162941	0	0	71	0
3162959	0	0	0	65
3162974	56	0	0	0
3162992	0	52	0	0
3162996	0	0	0	55
3163003	0	58	0	0
3163026	0	0	63	0
3163028	0	65	0	0
3163062	0	63	0	0
3163079	58	0	0	0
3163097	0	0	0	66
3163106	0	0	52	0
3163133	0	47	0	0
3163199	0	0	0	56
3163208	0	0	0	51
3163211	51	0	0	0
3163244	0	0	51	0
3163262	0	0	0	52
3163265	50	0	0	0
3163274	47	0	0	0
3163277	34	0	0	0
3163283	54	0	0	0
3163310	0	0	0	45
3163325	54	0	0	0
3163346	0	0	0	53
3163354	0	0	42	0
3163355	41	0	0	0
3163358	44	0	0	0
3163364	0	55	0	0
3163370	44	0	0	0
3707142	77	0	0	0
3707145	0	0	77	0
3707205	0	0	0	82
3707208	81	0	0	0
3707222	0	81	0	0
3707223	0	0	0	78
3707232	0	0	0	77
3707267	0	73	0	0
3707269	0	0	0	73
3707277	74	0	0	0
3707304	0	0	0	74
3707337	0	0	0	75
3707370	0	0	80	0
3707385	84	0	0	0
3707394	0	0	89	0
3707427	88	0	0	0
3707528	0	0	0	61
3707574	0	0	0	61
3707593	62	0	0	0
3707615	0	75	0	0
3707621	0	77	0	0
4061379	78	0	0	0
4061385	0	77	0	0
4061390	73	0	0	0
4061469	0	87	0	0
4061502	0	0	0	92
4061532	0	0	0	89
4061583	0	0	0	69
4061660	0	0	98	0
4061715	79	0	0	0
4061760	74	0	0	0
4061763	0	0	0	79
4061772	72	0	0	0
