# Supplementary material for: Detection of Mixed Infection from Bacterial Whole Genome Sequence Data Allows Assessment of Its Role in Clostridium difficile Transmission
Source: PLoS Comput Biol. 2013 May 2;9(5):e1003059. doi: 10.1371/journal.pcbi.1003059 (PMC3642043; doi:10.1371/journal.pcbi.1003059)
Supplement: Dataset S1 — Sample dataset, 26 patient samples analysed for mixed ST infection. Example input and output files for Text S2. (ZIP) [file pcbi.1003059.s001.zip › Dataset_S1/C00009013_mlst_bc.txt]

site	A	C	G	T
113531	103	0	0	0
113538	0	0	99	0
113551	0	0	0	90
113573	0	0	82	0
113585	0	1	0	78
113599	82	0	0	0
113663	0	0	98	0
113753	0	1	0	90
113771	0	0	0	101
113777	0	0	91	0
113779	0	0	0	97
113788	0	92	0	0
113791	92	0	0	0
1540077	0	0	0	71
1540128	0	0	89	0
1540140	0	0	88	0
1540149	0	0	0	84
1540221	0	0	0	85
1540236	0	0	0	71
1540245	0	0	0	82
1540248	0	0	0	86
1540395	0	0	0	73
1540398	0	0	0	76
1540401	0	0	0	82
1540407	0	0	0	74
1540428	84	0	0	0
1540431	89	0	0	0
1540434	87	0	0	0
1540530	81	0	0	0
1540555	0	85	0	0
1540599	0	0	0	73
1540614	0	0	0	68
1889943	0	0	0	56
1889946	0	0	0	59
1889968	0	60	0	0
1889982	0	65	0	0
1890002	0	0	0	64
1890012	0	0	66	0
1890027	0	0	0	64
1890029	0	62	0	0
1890063	77	0	0	0
1890068	74	0	0	0
1890078	0	67	0	0
1890084	0	65	0	0
1890094	0	0	0	70
1890108	0	0	70	0
1890126	0	0	0	72
1890159	0	59	0	0
1890207	61	0	0	0
1890218	0	0	0	63
1890222	61	0	0	0
1890241	0	0	65	0
1890247	72	0	0	0
1890297	0	0	0	73
1890306	67	0	0	0
1890307	0	0	64	0
1890314	58	0	0	0
1890336	65	0	0	0
1890338	0	0	64	0
1890339	0	63	0	0
1890348	61	0	0	0
1890351	0	56	0	0
1890353	0	0	56	0
1890372	0	0	0	58
1890381	0	0	0	55
2467208	0	0	0	86
2467213	89	0	0	0
2467237	0	2	0	80
2467262	0	0	87	0
2467286	1	0	0	86
2467304	0	1	0	67
2467306	0	66	0	0
2467310	0	1	0	65
2467397	70	0	0	0
2467400	0	73	0	0
2467412	0	0	76	0
2467428	0	0	77	0
2467433	0	0	0	73
2467444	0	0	0	81
2467466	84	0	0	0
2467516	0	0	91	0
2467517	91	0	0	0
2467604	72	0	0	0
3162866	0	0	0	90
3162878	77	0	0	0
3162902	79	0	0	0
3162920	0	0	0	84
3162925	0	82	0	0
3162941	0	0	77	0
3162959	0	0	0	74
3162974	79	0	0	0
3162992	0	73	0	0
3162996	0	0	0	73
3163003	0	74	0	0
3163026	0	0	84	0
3163028	0	83	0	0
3163062	0	88	0	0
3163079	84	0	0	0
3163097	0	0	0	96
3163106	0	0	88	0
3163133	0	84	0	0
3163199	0	0	0	78
3163208	0	0	0	70
3163211	69	0	0	0
3163244	0	0	71	0
3163262	0	0	0	70
3163265	67	0	0	0
3163274	66	0	0	0
3163277	41	1	0	0
3163283	53	0	0	0
3163310	0	0	0	65
3163325	62	0	0	0
3163346	0	0	0	67
3163354	0	0	51	0
3163355	49	0	0	0
3163358	49	0	0	0
3163364	0	81	0	0
3163370	65	0	0	0
3707142	98	0	0	0
3707145	0	0	98	0
3707205	0	0	0	82
3707208	81	0	0	0
3707222	0	75	0	0
3707223	0	0	0	79
3707232	0	0	0	79
3707267	0	79	0	0
3707269	0	0	0	79
3707277	78	0	0	0
3707304	0	1	0	81
3707337	0	0	0	80
3707370	1	0	80	0
3707385	85	0	0	0
3707394	0	0	93	0
3707427	97	0	0	0
3707528	0	0	0	90
3707574	0	0	0	71
3707593	73	0	0	0
3707615	0	75	0	0
3707621	0	79	0	0
4061379	77	0	0	0
4061385	0	82	0	0
4061390	80	0	0	0
4061469	0	94	0	1
4061502	0	0	0	94
4061532	0	82	0	0
4061583	0	0	0	85
4061660	0	0	84	0
4061715	97	0	0	0
4061760	83	0	0	0
4061763	0	1	0	86
4061772	92	0	0	0
