# Supplementary material for: Detection of Mixed Infection from Bacterial Whole Genome Sequence Data Allows Assessment of Its Role in Clostridium difficile Transmission
Source: PLoS Comput Biol. 2013 May 2;9(5):e1003059. doi: 10.1371/journal.pcbi.1003059 (PMC3642043; doi:10.1371/journal.pcbi.1003059)
Supplement: Dataset S1 — Sample dataset, 26 patient samples analysed for mixed ST infection. Example input and output files for Text S2. (ZIP) [file pcbi.1003059.s001.zip › Dataset_S1/C00009025_mlst_bc.txt]

site	A	C	G	T
113531	57	0	0	0
113538	0	0	52	0
113551	0	0	0	58
113573	0	0	59	0
113585	0	0	0	58
113599	56	0	0	0
113663	0	0	56	0
113753	0	63	0	0
113771	0	0	0	64
113777	0	0	66	0
113779	0	0	0	67
113788	0	64	0	0
113791	62	0	0	0
1540077	0	0	0	42
1540128	0	0	52	0
1540140	0	0	53	0
1540149	0	0	0	53
1540221	0	0	0	55
1540236	0	0	0	46
1540245	0	0	0	58
1540248	0	0	0	57
1540395	0	0	0	50
1540398	0	0	0	47
1540401	0	0	0	53
1540407	0	0	0	52
1540428	52	0	0	0
1540431	55	0	0	0
1540434	49	0	0	0
1540530	63	0	0	0
1540555	0	56	0	0
1540599	0	0	0	56
1540614	0	0	0	49
1889943	0	0	0	41
1889946	0	0	0	42
1889968	1	42	0	0
1889982	0	39	0	0
1890002	0	0	0	38
1890012	0	37	1	0
1890027	0	0	0	32
1890029	0	35	0	0
1890063	38	0	0	0
1890068	39	0	0	0
1890078	0	42	0	0
1890084	0	37	0	0
1890094	0	0	0	42
1890108	0	0	43	0
1890126	0	0	0	45
1890159	0	0	0	37
1890207	34	0	0	0
1890218	0	0	0	32
1890222	33	0	0	0
1890241	0	0	33	0
1890247	32	0	0	0
1890297	0	0	0	36
1890306	39	0	0	0
1890307	0	0	36	0
1890314	35	0	0	0
1890336	33	0	0	0
1890338	0	0	31	0
1890339	0	34	0	0
1890348	35	0	0	0
1890351	0	37	0	0
1890353	0	0	38	0
1890372	0	0	0	27
1890381	0	0	0	24
2467208	0	0	0	46
2467213	43	0	1	0
2467237	0	0	0	45
2467262	0	0	51	0
2467286	0	0	0	56
2467304	0	0	0	53
2467306	0	52	0	0
2467310	0	0	0	53
2467397	45	0	0	0
2467400	0	50	0	0
2467412	50	0	0	0
2467428	0	0	53	0
2467433	0	0	0	50
2467444	0	0	0	56
2467466	54	0	0	0
2467516	0	0	57	0
2467517	54	0	0	0
2467604	59	0	0	0
3162866	0	0	0	49
3162878	40	0	0	0
3162902	39	0	0	0
3162920	0	0	0	47
3162925	0	44	0	0
3162941	0	0	46	0
3162959	0	0	0	45
3162974	41	0	0	0
3162992	0	40	0	0
3162996	0	0	0	41
3163003	0	45	0	0
3163026	0	0	46	0
3163028	0	47	0	0
3163062	0	46	0	0
3163079	48	0	0	0
3163097	0	0	0	47
3163106	0	0	41	0
3163133	0	46	0	0
3163199	0	0	0	34
3163208	0	0	0	34
3163211	39	0	0	0
3163244	0	0	38	0
3163262	0	0	0	40
3163265	36	0	0	0
3163274	34	0	0	0
3163277	20	0	0	0
3163283	40	0	0	0
3163310	0	0	0	44
3163325	46	0	0	0
3163346	0	0	0	43
3163354	0	0	33	0
3163355	35	0	0	0
3163358	34	0	0	0
3163364	0	49	0	0
3163370	38	0	0	0
3707142	57	0	0	0
3707145	0	0	63	0
3707205	0	0	0	80
3707208	66	0	0	0
3707222	0	76	0	0
3707223	0	1	0	69
3707232	0	0	0	62
3707267	0	47	0	0
3707269	0	0	0	48
3707277	41	0	0	0
3707304	0	0	0	50
3707337	0	0	0	66
3707370	0	0	75	0
3707385	77	0	0	0
3707394	0	0	73	0
3707427	70	0	0	0
3707528	0	0	0	65
3707574	0	0	0	55
3707593	55	0	0	0
3707615	0	56	0	0
3707621	0	46	0	0
4061379	67	0	0	0
4061385	0	67	0	0
4061390	71	0	0	0
4061469	0	66	0	0
4061502	0	0	0	60
4061532	0	53	0	0
4061583	0	0	0	52
4061660	0	0	52	0
4061715	58	0	0	1
4061760	59	0	0	0
4061763	0	0	0	58
4061772	61	0	0	0
