# Supplementary material for: Detection of Mixed Infection from Bacterial Whole Genome Sequence Data Allows Assessment of Its Role in Clostridium difficile Transmission
Source: PLoS Comput Biol. 2013 May 2;9(5):e1003059. doi: 10.1371/journal.pcbi.1003059 (PMC3642043; doi:10.1371/journal.pcbi.1003059)
Supplement: Dataset S1 — Sample dataset, 26 patient samples analysed for mixed ST infection. Example input and output files for Text S2. (ZIP) [file pcbi.1003059.s001.zip › Dataset_S1/filenames_list.txt]

C00008938_mlst_bc.txt
C00008939_mlst_bc.txt
C00008941_mlst_bc.txt
C00008950_mlst_bc.txt
C00008951_mlst_bc.txt
C00008953_mlst_bc.txt
C00008962_mlst_bc.txt
C00008963_mlst_bc.txt
C00008964_mlst_bc.txt
C00008965_mlst_bc.txt
C00008974_mlst_bc.txt
C00008975_mlst_bc.txt
C00008976_mlst_bc.txt
C00008977_mlst_bc.txt
C00008986_mlst_bc.txt
C00008987_mlst_bc.txt
C00008988_mlst_bc.txt
C00008998_mlst_bc.txt
C00008999_mlst_bc.txt
C00009000_mlst_bc.txt
C00009010_mlst_bc.txt
C00009011_mlst_bc.txt
C00009012_mlst_bc.txt
C00009013_mlst_bc.txt
C00009022_mlst_bc.txt
C00009025_mlst_bc.txt
