# Supplementary material for: Detection of Mixed Infection from Bacterial Whole Genome Sequence Data Allows Assessment of Its Role in Clostridium difficile Transmission
Source: PLoS Comput Biol. 2013 May 2;9(5):e1003059. doi: 10.1371/journal.pcbi.1003059 (PMC3642043; doi:10.1371/journal.pcbi.1003059)
Supplement: Dataset S1 — Sample dataset, 26 patient samples analysed for mixed ST infection. Example input and output files for Text S2. (ZIP) [file pcbi.1003059.s001.zip › Dataset_S1/haplotype_sequence.txt]

ST1	AGTGTAGCTGTCATGGTTTTTTTTTAAAACTTTTCCTCTCAACCTGTCATAGATAGAAGCACGTTCACGTCTCACAATTAGAATAATCATACTCACCATGCTTAGTAAAATATTAACAAGTAATTCTATTGAGATTACCACACTCTGAATA
ST2	AGTGTAGCTGTCATAGTTTTTTTTTAAAGCTTTTCCTCTCAACCTGTCATAGATAGAAGCACGTTTATGTTCTACAGTTAGAATAATCGTACTCGCCATGCTTAGTAAAATATGAACAAGTACTTCTATTGAGATTACCACACTCTGAATA
ST3	AGTGTAGCTGTCATGGTTTTTTTTTAAAACTTTTCCTCTCAACCTGTTATAGATAGAAGCACGTTTATGTTCTACAGTTAGAATAATCGTACTCGCCATGCTTAGTAAAATATGAACAAGTACTTCTATTGAGATTACCACACTCTGAATA
ST4	AGTGTAGCTGTCATGGTTTTTTTTTAAAACTTTTCCTGTCAACCTGTCATAGATAGAAGCACGTTTATGTTCTACAGTTAGAATAATCGTACTCGCCATGCTTAGTAAAATATGAACAAGTACTTCTATTGAGATTACTACACTCTGAATG
ST5	AGTGTAGCTGTCATGGTTTTTTTTTAAAACCTTTCCTCTCGACCTGTTATAGATAGAAGCACATTTACGTCCTACAATTAGAATAATCGTACTCGCCATGCCTAGTAAAATGTGAACAAGGACCCCTGCTAAGATTACCACGCTTTGAATA
ST6	AGTGTAGTTGTCATGGTTTTTTTTTAAAACTTTTCCTGTCAACCTGTCATAGATAGAAGCACGTTTATGTTCTACGGTTAGAATAATCGTACTCGCCATGCTTAGTAAAATATGAACAAGTACTTCTATTGAGATTACCACACTCTGAATA
ST7	AGTGTAGCTGTCATGGTTTTTTTTTAAAACTTTTCCTGTCAACCTGTCATAGATAGAAGCACGTTTATGTTCTACAATTAGAATAATCGTACTCGCCATGCTTAGTAAAATATGAACAAGTACTTCTATTGAGATTACCACACTCTGAATA
ST8	AGTGTAGCTGTCATGGTTTTTTTTTAAAACTTTTCCTGTCAACCTGTCATAGATAGAAGCACGTTTATGTTCTACAGTTAGAATAATTGTACTCGCCATGCTTAGTAAATTATGAACAAGTACTTCTATTGAGATTACCACACTCTGAATA
ST9	AGTGTAGCTGTCATGGTTTTTTTTTAAAACTTTTCCTGTCAACCTGTCATAGATAGAAGCACGCTTATGTTCTACGGTTAGAATAATCGTACTCGCCATGCTTAGTAAAATATGAACAAGTACTTCTATTGAGATTACCACACTCTGAATA
ST10	AGTGTAGTTGTCATGGTTTTTTTTTAAAACTTTTCCTCTCAACCTGTCATAGATAGAAGCACGTTTATGTTCTACAGTTAGAATAATCGTACTCGCCATGCTTAGTAAAATATGAACAAGTACTTCTATTGAGATTACCACACTCTGAATA
ST11	AGTGCAGCCACCGTGATCCTTCTCGGATATCACTCTTCCCACCCTGTTGCGGACAAAGGTACATTTACGACCCACAATTAGAGTGCCCACGTTCGTCATGTTTGATGAAATACGACAGAGTACTCCCGCTAAGATTACCACGTTTTGAACA
ST12	AGTGTAGCTGTCATGGTTTTTTTTTAAAGCTTTTCCTGTCAACCTGTCATAGATAGAAGCACGTTTATGTTCTACGGTTAGAACAATCGTACTCGCCATGCTTAGTAAAATATGAACAAGTACTTCTATTGAGATTACCACACTCTGAATA
ST13	AGTGTAGCTGTCATAGTTTTTTTTTAAAGCTTTTCCTCTCAACCTGTCATAGATAGAAGCACGTTTATGTTCTACGGTTAGAATAATCGTACTCGCCATGCTTAGTAAAATATGAACAAGTACTTCTATTGAGATTACCACACTCTGAATA
ST14	AGTGTAGCTGTCATAGTTTTTTTTTAAAGCTTTTCCTGTCAACCTGTCATAGATAGAAGCACGTTTATGTTCTACAGTTAGAATAATCGTACTCGCCATGCTTAGTAAAATATGAACAAGTACTTCTATTGAGATTACTACACTCTGAATA
ST15	AGTGTAGCTGTCATGGTTTTTTCTTAAAACTTTTCCTGTCAACCTGTCATAGATAGAAGCACGTTTATGTTCTACGGTTAGAATAATCGTACTCGCCATGCTTAGTAAAATATGAACAAGTACTTCTATTGAGATTACCACACTCTGAATA
ST16	AGTGTAGCTGTCATGGTTTTTTTTTAAAACTTTTCCTCTCAACCTGTCATAGATAGAAGCACGTTTATGTTCTACAGTTAGAATAATTGTACTCGCCATGCTTAGTAAATTATGAACAAGTACTTCTATTGAGATTACCACACTCTGAATA
ST17	AGTGTAGCTGTCATGGTTTTTTTTTAAAACTTTTCCTGTCAACCTGTCATAGATAGAAGCACGTTTATGTTCTACAGTTAGAATAATCGTACTCGCCATGCTTAGTAAAATATGAACAAGTACTTCTATTGAGATTACTACACTCTGAATA
ST18	AGTGTAGCTGTCATGGTTTTTTTTTAAAACTTTTCCTCTCAACCTGTCATAGATAGAAGCACGTTTATGTTCTACAGTTAGAATAATCGTACTCGCCATGCTTAGTAAATTATGAACAAGTACTTCTATTGAGATTACCACACTCTGAATA
ST19	AGTGTAGCTGTCATGGTTTTTTTTTAAAACTTTTCCTCTCAACCTGTTATAGATAGAAGCACGTTTATGTTCTACAGTCAGAATAATCGTACTCGCCATGCTTAGTAAAATATGGACAAGTACTTCTATTGAGATTACTACACTCTGAATA
ST20	AGTGTAGCTGTCATGGTTTTTTTTTAAAACTTTTCCTCTCAACCTGTCATAGATAGAAGCACGTCTATGTTCTACAGTCAGAATAATCGTACTCGCCATGCTTAGTAAAATATGAACAAGTACTTCTATTGAGATTACTACACTCTGAATA
ST21	AGTGTAGTTGTCATGGTTTTTTTTTAAAACTTTTCCTCTCAACCTGTTATAGATAGAAGCACGTTTATGTTCTACAGTTAGAATAATCGTACTCGCCATGCTTAGTAAAATATGAACAAGTACTTCTATTGAGATTACTACACTCTGAATG
ST22	AGTGTAGCTGTCATGGTTTTTTTTTAAAACCTTTCCTCTCGACCTGTTATAGATAGAAGCACATTTACGTCCTACAATTAGAATAATCGTACTCGCCATGCCTAGTAAAATGTGAACAAGGACCCCTGCTAAGATTACCACACTCTGAATA
ST23	GGTGTAGCTGTCACGGTTTTCTTTTAAAACCTTTCCTCTCAACCTATCATAGATAGAAGCGCATTTACGTCCCACAGTTAGAAGAATCGTACTCGCCGTGCTTAGTAAAATGTGAACAGATACTCCTGCTGAGATTACCATGCTTTGATTA
ST24	AGTGTAGCTGTCATGGTTTTTTTTTAAAACTTTTCCTCTCAACCTGTCATAGATAGAAGCACGTCTATGTTCTACAGTCAGAATAATCGTACGCGCCATGCTTAGTAAAATATGAACAAGTACTTCTATTGAGATTACTACACTCTGAATA
ST25	ACTGTAGCTGTCATGGTTTTTTTTTAAAACCTTTCCTCTCGACCTGTTATAGATAGAAGCACATTTACGTCCTACAATTAGAATAATCGTACTCGCCATGCCTAGTAAAATGTGAACAAGGACCCCTGCTAAGATTACCACGCTTTGAATA
ST26	AGTGTAGCTGTCATAGTTTTTTTTTAAAACTTTTCCTCTCAACCTGTCATAGATAGAAGCACGTTTATGTTCTACGGTTAGAATAATCGTACTCGCCATGCTTAGTAAAATATGAACAAGTACTTCTATTGAGATGACCACACTCTGAATA
ST27	AGTGTAGCTGTCATGGTTTTTTTTTAAAACTTTTCCTCTCAACCTGTCATAGATAGAAGCACGTTTATGTTCTACGGTTAGAATAATCGTACTCGCCATGCTTAGTAAAATATGAACAAGTACTTCTATTGAGATGACCACACTCTGAATA
ST28	AGTGTAGCTGTCATGGTTTTTTTTTAAAACTTTTCCTCTCAACCTGTCATAGATAGAAGCACGTTTATGTTCTACAGTTAGAATAATCGTACTCGCCATGCTTAGTAAAATATGAACAAGTACTTCTATTGAGATTACCACACTCTGAATA
ST29	AGTGTAGCTGTCATGGTTTTTTTTTAAAACTTTTCCTCTCAACCTGTCATAGATAGAAGCACGTTTATGTTCTACAGTTAGAACAATCGTACTCGCCACGCTTAGTAAAATATGAACAAGTACTTCTATTGAGATTACCACACTCTGAATA
ST30	GGCGTAGCTGTCATGGTTTTCTTTTAAAACCTTTCCTCTCAACCTATCATAGATAGAAGCGCATTTACGTCCCACAGTTAGAATAATCGTACTCGCCATGCCTAGTAAAATGTGAACCGATACTCCTGCTGAGATTACCATGCTTTGATTA
ST31	AGTGTAGCTGTCATGGTTTTTTTTTAAAACTTTTCCTCTCAACCTGTTATAGATAGAAGCACGTTTATGTTCTACAATTAGAATAATTGTACTCGCCATGCTTAGTAAATTATGAACAAGTACTTCTATTGAGATTACCACACTTTGAATA
ST32	AGTGTAGCTGTCATGGTTTTTTTTTAAAACTTTTCCTCTCAACCTGTCATAGATAGAAGCACGTTCACGTCCCGCAATTAGAATAATCGTACTCGCCATGCTTAGTAAAATATGAACAAGTACCTCTATTGAGATTACCACACTCTGAATA
ST33	AGTGTAGCTGTCATGGTTTTCTTTTAAAACCTTTCCTGTCAACCTGTCATAGATAGAAGCACGTTTATGTTCTACAGTTAGAATAATCGTACTCGCCATGCTTAGTAAAATATGAACAAGTACTTCTATTGAGATTACTACACTCTGAATA
ST34	AGTGTAGCTGTCATGGTTTTTTTTTAAAACTTTTCCTCTCAACCTGTCATAGATAGAAGCACGTTTATGTTCTACAATTAGAATAATCGTACTCGCCATGCTTAGTAAAATATGAACAAGTACTTCTATTGAGATTACCACACTTTGAATA
ST35	AGTGTAGTTGTCATGGTTTTTTTTTAAAACTTTTCCTCTCAACCTGTCATAGATAGAAGCACGTTTATGTTCTACAGTCAGAATAATCGTACTCGCCATGCTTAGTAAAATATGAACAAGTACTTCTATTGAGGCTACCACACTTTGAATA
ST36	AGTGTAGTTGTCATGGTTTTTTTTTAAAACTTTTCCTGTCAACCTGTCATAGATAGAAGCACGTTTATGTTCTACAGTTAGAATAATCGTACTCGCCACGCTTAGTAAAATATGAACAAGTACTTCTATTGAGATTACCACACTCTGAATA
ST37	GGTGTAGCTGTCATGGTTTTCTTTTAAAACCTTTCCTCTCAACCTGTTATAGGTAGAAGCACATTTACGTCCCACAATTAAAATAATCGTACTCGCCATGCCTAGTAAAATGTGAACCAGTACTCTTGCTGAGATTAACATGCTTTGATTA
ST38	GGTGTAGCTGTCATGGTTTTCTTTTAAAACCTTTCCTCTCAACCTGTTATAGATAGAAGCACATTTACGTCCCACAATTAGAATAATCGTACTCGCCATGCCTAGTAAAATGTGAACCAGTACTCCTGCTGAGATTACCATGCTTTGATTA
ST39	GGTGTAGCTGTCATGGTTTTCTTTTAAAATCTTTCCTCTCAACCTGTTATAGATAGAAGCACATTTACGTCCCACAATTAGAATAATCGTACTCGCCATGCCTAGTAAAATGTGAACCAGTACTCTTGCTGAGATTACCATGCTTTGATTA
ST40	AGTGTAACTGTCATGGTTTTTTTTTAAAGCTTTTCCTCTCAACCTGTTATAGATAGAAGCACGTTTATGTTCTACGGTTAGAATAATCGTACTCGCCATGCTTAGTAAAATATGAACAAGTACTTCTATTGAGATTACCACACTTTGAATA
ST41	AGTGTAGCTGTCATGGTTTTTTTTTAAAACTTTTCCTCTCAACCTGTCATAGATAGAAGCACGTTCACGTCCCACAATTAGAATAATCATACTCGCCATGCTTAGTAAAATATTAACAAGTACCTCTATTGAGATTACCACACTCTGAATA
ST42	AGTGTAGCTGTCATGGTTTTTTTTTAAAACTTTTCCTGTTAACCTGTTATAGATAGAAGCACGTTTATGTTCTACAGTTAGAATAATCGTACTCGCCATGCTTAGTAAAATATGAACAAGTACTTCTATTGAGATTACCACACTCTGAATA
ST43	AGTGTAGCTGTCATGGTTTTTTTTTAAAACTTTTCCTGTCAACCTGTCATAGATAGAAGCACGTTTATGTTCTACGGTTAGAATAATCGTACTCGCCATGCTTAGTAAAATATGAACAAGTACTTCTATTGAGGCTACCATGCTTTGATTA
ST44	AGTGTAGTTGTCATGGTTTTTTTTTAAAACTTTTCCTCTCAACCTGTCATAGATAGAAGCACGTTTATGTTCTACAGTTAGAATAATCGTACTCGCCATGCTTAGTAAAATATGAACAAGTACTTCTATTGAGATTACCACACTTTGAATA
ST45	AGTGTAACTGTCATGGTTTTTTTTTAAAACTTTTCCTGTCAACCTGTCATAGATAGAAGCACGTTTATGTTCTACGGTTAGAATAATCGTACTCGCCATGCTTAGTAAAATATGAACAAGTACTTCTATTGAGATTACCACACTCTGAATA
ST46	AGTGTAACTGTCATGGTTTTTTTTTAAAACTTTTCCTGTCAACTTGTCATAGATAGAAGCACGTTTATGTTCTACGGTTAGAATAATCGTACTCGCCATGCTTAGTAAAATATGAACAAGTACTTCTATTGAGATTACCACACTCTGAATA
ST47	AGTGTAGCTGTCATGGTTTTTTTTTAAAACTTTTCCTCTCAACCTGTCATAGATAGAAGCACGTTCACGTCCCGCAATTAGAATAATCGTACTCGCGATGCTTAGTAAAATATTAACAAGTACCTCTATTGAGATTACCACACTCTGAATA
ST48	AGTGTAGCTGTCATGGTTTTTTTTTAAAACTTTTCCTGTCAACCTGTCATAGATAGAAGCACGTTTATGTTCTACAGTTAGAATAATCGTACTCGCCATGCTTAGTAAAATATGAACAAGTACTTCTATTGAGATTACCACACTCTGAATA
ST49	AGTGTAGCTGTCATAGTTTTTTTTTAAAGCTTTTCCTCTCAACCTGTCATAGATAGAAGCACGTTTATGTTCTACAGTTAGAATAATCGTACTCGCCATGCTTAGTAAAATATGAACAAGTACTTCTATTGAGATTACTACACTCTGAATA
ST50	AGTGTAGCTGTCATAGTTTTTTTTTAAAGCTTTTCCTCTCAACCTGTCATAGATAGAAGCACGTTTATGTTCTACGGTTAGAATAATCGTACTCGCCATGCTTAGTAAAATATGAACAAGTACTTCTATTGAAATTACCACACTCTGAATA
ST51	AGTGTAGCTGTCATGGTTTTTTTTTAAAACTTTTCCTGTTAACCTGTTATAGATAGAAGCACGTTTATGTTCTACAGTTAGAATAATTGTACTCGCCATGCTTAGTAAATTATGAACAAGTACTTCTATTGAGGCTACCACACTCTGAATA
ST52	AGTGTAGCTGTCATGGTTTTTTTTTAAAACTTTTCCTGTCAACCTGTTATAGATAGAAGCACGTTTATGTTCTACAGTTAGAATAATTGTACTCGCCATGCTTAGTAAATTATGAACAAGTACTTCTATTGAGATTACCACACTCTGAATA
ST53	AGTGTAGCTGTCATGGTTTTTTTTTAAAACTTTTCCTGTCAACCTGTCATAGATAGAAGCACGTTTATGTTCTACAGTTAGAATAATCGTACTCGCCATGCTTAGTAAAATATGAACAAGTACTTCTATTGAGATTACCACACTCTGAATG
ST54	AGTGTAGCTGTCATGGTTTTTTTTTAAAACTTTTCCTCTCAACCTGTCATAGATAGAAGCACGTTTATGTTCTACAATTAGAATAATCGTACTCGCCATGCTTAGTAAAATATGAACAAGTACTTCTATTGAGATTACTATACCCTGAATA
ST55	AGTGTAGCTGTCATGGTTTTTTTTTAAAACTTTTCCTGTCAACCTGTTATAGATAGAAGCACGTTTATGTTCTACGGTTAGAATAATTGTACTCGCCATGCTTAGTAAATTATGAACAAGCACTTCTATTGAGATTACCACACTCTGAATA
ST56	AGTGTAGCTGTCATGGTTTTTTTTTAAAACTTTTCCTGTCAACCTGTCATAGATAGAAGCACGTTTATGTTCTACGGTTAGAATAATCGTACTCGCCACGCTTAGTAAAATATGAACAAGTACTTCTATTGAGATTACCACACTCTGGATA
ST57	AGTGTAGCTGTCATGGTTTTTTTTTAAAGCTTTTCCTGTCAACCTGTCATAGATAGAAGCACGTTTATGTTCTACGGTTAGAACAATCGTACTCGCCATGCTTAGTAAAATATGAACAAGTACTTCTATCGAGATTACCACACTCTGAATA
ST58	AGTGTAGCTGTCATGGTTTTTTTTTAAAACTTTTCCCCTCAACCTGTCATAGATGGAAGCACGTTTATGTTCTACAATTAGAATAATCGTACTCGCCATGCTTAGTAAAATATGAACAAGTACTTCTATTGAGATTACCACACTTTGAATA
ST59	AGTGTAGCTGTCATGGTTTTTTTTTAAAACTTTTCCTCTCAACCTGTTATAGATAGAAGCATGTTTATGTTCTACGGTTAGAACAATCGTACTCGCCACACTTAGTAAAATATGAACAAGTACTTCTATTGAGATTACCACACTCTGGATA
ST60	AGTGTAGCTGTCATGGTTTTTTTTTAAAACTTTTCCTCTCAACCTGTCATAGATAGAAGCACGTTTATGTTCTACAGTTGGAACAATCGTACTCGCCACACTTAGTAAAATATGAACAAGTACTTCTATTGAGATTACCACACTCTGGATA
ST61	AGTGTAGCTGTCATGGTTTTTTTTTAAAACTTTTCCTCTCAACCTGTCATAGATAGAAGCACGTTCACGTCCCGCAATTAGAATAATCGTACTCGCCATGCTTAGTAAAATATGAACAAGTACCTCTATTGAGATTACCACACTTTGAATA
ST62	AGTGTAGCTGTCATGGTTTTTTTTTAAAACTTTTCCTCTCAACCTGTCATAGATAGAAGCACGTTCACGTCTCACAATTAGAATAATCATACTCGCCATGCTTAGTAAAATATTAACAAGTACTTCTATTGAGATTACCACACTCTGAATA
ST63	AGTGTAGCTGTCATGGTTTTTTTTTAAAACTTTTCCTCTCAACCTGTCATAGATAGAAGCACGTTTATGTTCTACAATTAGAATAATCGTACTCGCCATGCTTAGTAAATTATGAACAAGTACTTCTATTGAGATTACTACACTCTGAATA
ST64	AGTGTAGCTGTCATGGTTTTTTTTTAAAACTTTTCCCCTCAACCTGTCATAGATGGAAGCACGTTTATGTTCTACGGTTAGAATAATCGTACTCGCCATGCTTAGTAAAATATGAACAAGTACTTCTATTGAGATTACCACACTCTGAATA
ST65	AGTGTAGCTGTCATGGTTTTTTTTTAAAACTTTTCCTGTCAACCTGTCATAGATAGAAGCACGTTTATGTTCTACAATTAGAATAATCGTACTCGCCACGCTTAGTAAAATATGAACAAGTACTTCTATTGAGGCTACCACACTCTGAATA
ST66	AGTGTAGCTGTCATGGTTTTTTTTTAAAACTTTTCCTGTCAACCTGTCATAGATAGAAGCACGTTTATGTTCTACAGTTAGAATAATTGTACTCGCCATGCTTAGTAAATTATGAACAAGTACTTCTATTGAGATTACTACACTCTGAATA
ST67	AGTGTAGCTGTCATGGTTTTTTTTTAAAACTTTTCCTCTCAACCTGTCATAGATAGAAGCACGTTCACGTCCCACAATTAGAATAATCATACTCGCCATGCTTAGTAAAATATTAACAAGTAATTCTATTGAGATTACCACACTCTGAATA
ST68	AGTGTAGCTGTCATAGTTTTTTTTTAAAGCTTTTCCTCTCAACCTGTCATAGATAGAAGCACGTTTATGTTCTACAGTTAGAATAATCGTACTCGCCATGCTTAGTAAAATATGAACAAGTACTTCTATTGAGATTACCATACCCTGAATA
ST69	AGTGTAGCTGTCATGGTTTTTTTTTAAAACTTTTCCTCTCAACCTGTTATAGATAGAAGCACGTTTATGTTCTACAATTAGAATAATCGTACTCGCCATGCTTAGTAAAATATGAACAAGTACTTCTATTGAGATTACCACACTCTGAATA
ST70	AGTGTAGCTGTCATGGTTTTTTTTTAAAACTTTTCCTGTCAACCTGTCATAGATAGAAACACGTTTATGTTCTACGGTTAGAATAATCGTACTCGCCACGCTTAGTAAAATATGAACAAGTACTTCTATTGAGATTACCACACTCTGGATA
ST71	AGTGTAACTGTCATGGTTTTTTTTTAAAACTTTCCCTGTCAACCTGTCATAGATAGAAGCACGTTTATGTTCTACGGTTAGAATAATCGTACTCGCCATGCTTAGTAAAATATGAACAAGTACTTCTATTGAGATTACCACACTCTGAATA
ST72	AGTGTAGTTGTCATGGTTTTTTTTTAAAACTTTTCCTGTCAACCTGTCATAGATAGAAGCACGTTTATGTTCTACGGTTAGAATAATCGTACTTGCCATGCTTAGTAAAATATGAACAAGTACTTCTATTGAGATTACCACACTCTGAATA
ST73	AGTGTAGCTGTCATGGTTTTTTTTTAAAACTTTTCCTGTCAACCTGTCATAGATAGAAGCACGTTTATGTTCTACAGCTAGAATAATCGTACTCGCCATGCTTAGTAAAATATGAACAAGTACTTCTATTGAGATTACCACACTCTGAATG
ST74	AGTGTAGCTGTCATGGTTTTTTTTTAAAGCTTTTCCTCTCAACCTGTTATAGATAGAAGCACGTTTATATTCTACAGTTAGAATAATCGTACTCGCCATGCTTAGTAAAATATGAACAAGTACTTCTATTGGGATTACTACACTCTGAATA
ST75	AGTGTAGCTGTTATGGTTGTTTTTTAAAACTTTTCCTCTCAACCTGTTATAGATAGAAGCACGTTTATATTCTACAGTTAGAATAATCGTACTCGCCATGCTTAGTAAAATATGAACAAGTACTTCTATTGAGATTACCACACTCTGGATA
ST76	AGTGTAGCTGTCATGGTTTTTTTTTAAAACTTTTCCTCTCAACCTGTTATAGATAGAAGCACGTTTATGTTCTACGGTTAGAATAATCGTACTCGCCATGCTTAGTAAAATATGAACAAGTACTTCTATTGAGATTACCACACTCTGAATA
ST77	AGTGTAGTTGTCATGGTTTTTTTTTAAAGCTTTTCCTGTCAACCTGTCATAGATAGAAGCACGTTTATGTTCTACGGTTAGAATAATCGTACTCGCCATGCTTAGTAAAATATGAACAAGTACTTCTATTGAGATTACCACACTCTGAATA
ST78	AGTGTAACTGTCATGGTTTTTTTTTAAAACTTTTCCTCTCAACCTGTTATAGATAGAAGCACGTTTATGTTCTACGGTTAGAATAATCGTACTCGCCATGCTTAGTAAAATATGAACAAGTACTTCTATTGAGATTACCACACTCTGAATA
ST79	AGTGTAGCTGTCATGGTTTTTTTTTAAAACTTTTCCTCTCAACCTGTTATAGATAGAAGCACGTTTATGTTCTACAGTTAGAATAATCGTACTCGCCATGCTTAGTAAAATATGAACAAGTACTTCTATTGAGACTACCACACTCTGGATA
ST80	AGTGTAGCTGTCATGGTTTTTTTTTAAAGCTTTTCCTCTCAACCTGTTATAGATAGAAGCACGTTTATATTCTACAGTTAGAATAATCGTACTCGCCATGCTTAGTAAAATATGAACAAGTACTTCTATTGAGATTACTACACTCTGAATA
ST81	GGTGTAGCTGTCATGGTTTTCTTTTAAAACCTTTCCTCTCAACCTGTTATAGGTAGAAGCACATTTACGTCCCACAATTAAAATAATCGTACTCGCCATGCCTAGTAAAATGTGAACCAGTACTCTTGCTGAGATTAACACACTCTGAATA
ST82	AGTGTAGCTGTCATGGTTTTTTTTTAAAACTTTTCCTCTCAACCTGTTATAGATAGAAGCACGTTTATGTTCTACGGTTAGAATAATCGTACTCGCCATGCTTAGTAAAATATGAACAAGTACTTCTATTGAGATTACTACACTCTGAATA
ST83	AGTGTAGCTGTCATGGTTTTTTTTTAAAACTTTTCCTCTCAACCTGTCATAGATAGAAGCACGTTTATGTTCTACGGTTAGAATAATCGTACTCGCCATGCTTAGTAAAATATGAACAAGTACTTCTATTGAGATTACCACACTCTGAATA
ST84	AGTGTAGCTGTCATGGTTTTTTTTTAAAACTTTTCCTCTCAACCTGTTATAGATAGAAGCACGTTTATGTTCTACAGTTAGAATAATCGTACTCGCCATGCTTAGTAAAATATGAACAAGTACTTCTATTGAGATTACCACACTCTAAATA
ST85	AGTGTAGCTGTCATGGTTTTTTTTTAAAACTTTTCCTCTCAACCTGTCATAGATAGAAGCACGTTTATGTTCTACAATTAGAATAATCGTACTCGCCATGCTTAGTAAAATATGAACAAGTACTTCTATTGAGATTACTATACCCTAAATA
ST86	GGTGTAGCTGTCATGGTTTTCTTTTAAAACCTTTCCTCGCAACCTGTCATAGATAGAAGCACGTTTACGTCCCACAATTAAAATAATCGTACTCGCCATGCCTAGTAAAATGTGAACCAGTACTCTTGCTGAGATTAACATGCTTTGATTA
ST87	GGTGTAGCTGTCATGGTTTTCTTTTAAAACCTTTCCTCTCAACCTGTCATAGATAGAAGCACATTTACGTCCCACAATTAAAATAATCGTACTCGCCATGCCTAGTAAAATGTGAACCAGTACTCTTGCTGAGATTACCATGCTTTGATTA
ST88	GGTGTCGCTGTCATGGTTTTCTTTTAAAACCTTTCCTCTCAACCTGTCATAGATAGGAGCACATTTACGTCCCACAATTAAAATAATCGTACTCGCCATGCCTAGTAAAATGTGAACCAGTACTCTTGCTGAGATTACCATGCTTTGATTA
ST90	AGTGTAGTTGTCATGGTTTTTTTTTAAAACTTTTCCTGTCAACCTGTCATAGATAGAAGCACGTTTATGTTCTATGGTTAGAATAATCGTACTCGCCATGCTTAGTAAAATATGAACAAGTACTTCTATTGAGATTACCACACTCTGAATA
ST91	AGTGTAGCTGTCATGGTTTTTTTTTAAAACTTTTCCTGTCAACCTGTCATAGATAGAAGCACGCTTATGTTCTACGGTTAGAATAATTGTACTCGCCATGCTTAGTAAATTATGAACAAGTACTTCTATTGAGATTACCACACTCTGAATA
ST92	AGTGTAGCTGTCATGGTTTTTTTTTAAAACTTTTCCTGTCAACCTGTCATAGATAGAAGCACGTTTATGTTCTACAGTTAGAATAATCGTACTCGCCACGCTTAGTAAAATATGAACAAGTACTTCTATTGAGATTACCACACTCTGAATA
ST93	GGTGTAGCTGTCACGGTTTTCTTTTAAAACCTTTCCTCTCAACCTGTCATAGATAGAAGCACATTTACGTCCCACAATTAAAATAATCGTACTCGCCATGCCTAGTAAAATGTGAACCAGTACTCTTGCTGAGATTACCATGCTTTGATTA
ST94	AGTGTAGTTGTCATGGTTTTTTTTTAAAACTTTTCCTGTCAACTTGTCATAGATAGAAGCACGTTTATGTTCTACGGTTAGAATAATCGTACTCGCCATGCTTAGTAAAATATGAACAAGTACTTCTATTGAGATTACCACACTCTGAATA
ST95	AGTGTAGCTGTCATGGTTTTTTTTTAAAACTTTTCCTCTCAACCTGTCATAGATAGAAGCACGTTCACGTCCCGCAATTAGAATAATCGTACTCGCGATGCTTAGTAAAATATTAACAAGTACTTCTATTGAGATTACCACACTTTGAATA
ST96	AGTGTAGCTGTCATGGTTTTTTTTTAGAACCTTTCCTCTCGACCTGTTATAGATAGAAGCACATTTACGTCCTACAATTAGAATAATCGTACTCGCCATGCCTAGTAAAATGTGAACAAGGACCCCTGCTAAGATTACCACGCTTTGAATA
ST97	AGTGTAGCTGTCATGGTTTTTTTTTAAAACTTTTCCTCTCAATCTGTCATAGATAGAAGCACGTTCACGTCCCGCAATTAGAATAATCGTACTCGCCATGCTTAGTAAAATATGAACAAGTACTTCTATTGAGATTACCACACTCTGAATA
ST98	AGTGTAGCTGTCATGGTTTTTTTTTAAAACTTTTCCTCTCAACCTGTTATAGATAGAAGCACGTTTATGTTCTACAGTTAGAATAATTGTACTCGCCATGCTTAGTAAATTATGAACAAGTACTTCTATTGAGATTACTACACTCTGAATA
ST99	AGTGTAGCTGTCATGGTTTTTTTTTAAAACTTTTCCTGTCAACCTGTTATAGATAGAAGCACGTTTATGTTCTACGGTTAGAATAATTGTACTCGCCATGCTTAGTAAATTATGAACAAGCACTTCTATTGAGATTACCACACCCTGAATA
ST100	AGTGTAGCTGTCATGGTTTTTTTTTAAAACCTTTTCTCTCAACCTGTTATAGATAGAAGCACGTTTATGTTCTACGGTTAGAACAATCGTACTCGCCACGCTTAGTAACATATGAACAAGTACTTCTATTGAGATTACCACACTCTGAATA
ST101	AGTGTAGCTGTCATGGTTTTTTTTTAAAACTTTTCCTATCAACCTGTTATAGATAGAAGCACGTGTATGTTCTACAGTTAGAATAATCGTACTCGCCATGCTTAGTAAAATATGAACAAGTACTTCTATTGAGATTACCACACTCTGAATG
ST102	AGTGTAGCTGTCATAGTTTTTTTTTAAAGCTTTTCCTGTCAACCTGTCATAGATAGAAGCACGTTTATGTTCTACAGTTAGAATAATCGTACTCGCCATGCTTAGTAAAATATGAACAAGTACTTCTATTGAGATTACCACACTCTGAATA
ST103	AGTGTAGCTGTCATGGTTTTTTCTTAAAACTTTTCCTGTCAACCTGTCATAGATAGAAGCACGTTTATGTTCTACAGTTAGAACAATCGTACTCGCCACACTTAGTAAAATATGAACAAGTACTTCTATTGAGATTACTACACTCTGAATA
ST104	AGTGTAGCTGTCATGGTTTTTTTTTAAAACTTTTCCTCTCAACCTGTTATAGATAGAAGCACGTTTATATTCTACAGTTAGAATAATCGTACTCGCCATGCTTAGTAAAATATGAACAAGTACTTCTATTGAGGCTACCACACTCTGAATA
ST105	AGTGTAGTTGTCATGGTTTTTTTTTAAAACTTTTCCTCTCAACCTGTTATAGATAGAAGCACGTTTACGTCCTACAATTAGAATAATCGTACTCGCCATGCTTAGTAAAATATGAACAAGTACTTCTATTGAGATTACTACACTCTGAATG
ST106	AGTGTAGTTGTCATGGTTTTTTTTTAAAACTTTTCCTGTCAACCTGTCATAGATAGAAGCACGTTTATGTTCTACAGTTAGAATAATCATACTCACCATGCTTAGTAAAATATTAACAAGTACTTCTATTGAGATTACCACACTCTGAATA
ST107	AGTGTAACTGTCATGGTTTTTTTTTAAAGCTTTTCCTCTCAACCTGTTATAGATAGAAGCACGTTTATGTTCTACGGTTAGAATAATCGTACTCGCCATGCTTAGTAAAATATGAACAAGTACTTCTATTGAGATTACCACACTCTGAATA
ST108	AGTGTAGCTGTCATGGTTTTTTCTTAAAACTTTTCCTGTCAACCTGTCATAGATAGAAGCACGTTTATGTTCTACGGTTAGAATAATCGTACTCGCCATGCTTAGTAAAATATGAACAAGTAATTCTATTGAGATTACCACACTCTGAATA
ST109	GGTGTAGCTGTCATGGTTTTCTTTTAAAACCTTTCCTCTCAACCTGTCATAGATAGGAGCACATTTACGTCCCACAATTAGAATAATCGTACTCGCCATGCCCAGTAAAATGTGAACCGATACTCCTGCTGAGATTACCGTGCTTTGATTA
ST110	AGTGTAGCTGTCATAGCTTTTTTTTAAAGCTTTTCCTCTCAACCTGTCATAGATAGAAGCACGTTTATGTTCTACAGTTAGAATAATCGTACTCGCCATGCTTAGTAAAATATGAACAAGTACTTCTATTGAGATTACCACACTCTGAATA
ST111	AGTGTAGCTGTCATGGTTTTTTTTTAAAACTTTTCCTCTCAACCTGTCATAGATAGAAGCACGTTTATGTTCTACAGTTAGAATAATCGTACTCGCCATGCTTAGTAAAATATGAACAAGTACTTCTATTGAGATTACTACACTCTGAATA
ST112	AGTGTAGCTGTCATGGTTTTTTTTTAAAACTTTTCCTGTCAACCTGTCATAGATAGAAGCACGTTTATGTTCTACAATTAGAATAATCGTACTCGCCACGCTTAGTAAAATATGAACAAGTACTTCTATTGAGATTACTACACTCTGAATA
ST113	AGTGTAGTTGTCATGGTTTTTTTTTAAAACTTTTCCTGTCAACCTGTCATAGATAGAAGCACGTTTGTGTTCTACGGTTAGAATAATCGTACTCGCCATGCTTAGTAAAATATGAACAAGTACTTCTATTGAGATTACCACACTCTGAATA
ST114	AGTGTAGCTGTCATGGTTTTTTTTTAAAACTTTTCCTCTCAACCTGTTATAGATAGAAGCACGTTCACGTCCCACAATTAGAATAATCATACTCGCCATGCTTAGTAAAATATTAACAAGTGCTTCTACTGAGATTACCACACTCTGAATA
ST115	AGTGTAGCTGTCATGGTTTTTTTTTAAAACTTTTCCTGTTAACCTGTTATAGATAGAAGCACGTTTATGTTCTACAGTTAGAATAATTGTACTCGCCATGCTTAGTAAATTATGAACAAGTACTTCTATTGAGATTACTACACTCTGAATA
ST116	AGTGTAGCTGTCATGGTTTTTTTTTAAAACTTTTCCTCTCAATCTGTCATAGATAGAAGCACGTTCACGTCCCACAATTAGAATAATCATACTCGCCATGCTTAGTAAAATATTAACAAGTAATTCTATTGAGATTACCACACTCTGAATA
ST117	AGTGTAGCTGTCATGGTTTTTTTTTAAAACCTTTCCTGTCAACCTGTCATAGATAGAAGCACGTTTATGTTCTACAATTAGAATAATCGTACTCGCCATGCTTAGTAAAATATGAACAAGTACTTCTATTGAGATTACCACACTCTGAATA
ST118	AGTGTAGCTGTCATGGTTTTTTTTTAAAACTTTTCCTCTCAACCTGTTATAGATAGAAGCACGTTTATGTTCTACAGTTAGAATAATCGTACTCGCCATGCTTAGTAAAATATGAACAAGTACTTCTATTGAGATTGCCACGCTCTGAATA
ST119	AGTGTAGCTGTCATGGTTTTTTTTTAAAACTTTTCCTGTCAACCTGTCATAGATAGAAGCACGTTTATGTTCTACAGTTAGAATAATCGTACTCGCCATGCTTAGTAAAACATGAACAAGTACTTCTATTGAGATTACCACACTCTGAATA
ST120	AGTGTAGCTGTCATAGTTTTTTTTTAAAGCTTTTCCTCTCAACCTGTCATAGATAGAAGCACGTTCACGTCTCACAATTAGAATAATCGTACTCGCCATGCTTAGTAAAATATGAACAAGTACTTCTATTGAGATTACCACACTCTGAATA
ST121	GGTGTAGCTGTCATGGTTTTCTTTTAAAATCTTTCCTCTCAACCTGTTATAGATAGAAGCACATTTACGTCCCACAATTAAAATAATCGTACTCGCCATGCCTAGTAAAATGTGAACCAGTACTCTTGCTGAGATTACCATGCTTTGATTA
ST122	AGTGTAGCTGTCATGGTTTTTTTTTAAAACTTTTCCTCTCAACCTGTTATAGATAGAAGCACGTTTACGTCCTACAATTAGAATAATCGTACTCGCCATGCTTAGTAAAATATGAACAAGTACTCTTGCTGAGATTACCACACTCTGAATA
ST123	AGTGTAGCTGTCATGGTTTTTTTTTAAAACTTTTCCTCTCAACCTGTCATAGATAGAAGCACGTTCACGTCCCACAATTAGAATAATCGTACTCGCCATGCTTAGTAAAATATGAACAAGTACCTCTATTGAGATTACCACACTCCGAATA
ST124	AGTGCAGCTGTCATGGTTTTCTTTTAAAACCTTTCCTCTCAACCTGTCATAGATAGAAGCACATTTACGTCCCACAGTTAGAAGAATCGTACTCGCCGTGCTTAGTAAAATGTGAACAAGTACTCCTGCTGAGATTACCATGCTTTGATTA
ST125	AGTGTAACTGTCATAGTTTTTTTTTAAAACTTTTCCTCTCAACCTGTTATAAATAGAAGCACGTTTATGTTCTACGGTTAGAATAATCGTACTCGCCATGCTTAGTAAAATATGAACAAGTACTTCTATTGAGATTACCACACTCTGAATA
ST126	AGTGTAGCTGTCATGGTTTTTTTTTAAAACTTTTCCTCTCAACCTGTCATAGATAGAAGCACGTTTATGTTCTACGGTTAGAATAATCGTACTCGCCATGCTTAGTAAAATATGAACAAGTACTTCTATTGAGATTACTACACTCTGGATA
ST127	AGTGCAGCTGTCATGGTTTTCTTTTAAAACCTTTCCTCTCAACCTGTCATAGATAGAAGCACATTTACGTCCCACAATTAGAATAATCGTACTCGCCATGCCTAGTAAAATGTGAACCGATACTCCTGCTGAGATTACCATGCTTTGATTA
ST128	AGTGTAGCTGTCATGGTTTTTTTTTAAAACTTTTCCTCTCAACCTGCCATAGATAGAAGCACGTTCACGTCCCACAATTAGAATAATCGTACTCGCCATGCTTAATAGAATATGAACAAGTACCTCTATTGAGATTACCACACTCTGAATA
ST129	AGTGTAGCTGTCATGGTTTTTTTTTAAAACTTTTCCTCTCAACCTGTTATAGATAGAAGCACGTTTATGTTCTACGGTTAGAATAATCGTACTCGCCATGCTTAGTAAAATATGAACAAGTACTTCTATTGAGATTACTACACTCTGGATA
ST130	AGTGTAGCTGTCATGGTTTTTTTTTAAAACTTTTCCTCTCAATCTGTCATAGATAGAAGCACGTTCACGTCCCACAATTAGGATAATCATACTCGCCATGCTTAGTAAAATATTAACAAGTACTTCTATTGAGATTACCACACTCTGAATA
ST131	AGTGTAGTTGTCATGGTTTTTTTTTAAAACTTTTCCTGTCAACCTGTCATAGATAGAAGCACGTTTATGTTCTACGGTTAGAATAATCGTACTCGCCATGCCTAGTAAAATGTGAACCAGTACTTCTATTGAGATTACCACACTCTGAATA
ST132	AGTGCAGCCACCGTAGTTTTTTTTTAAAGCTTTTCCTCTCAACCTGTCATAGATAGAAGCACGTTTATGTTCTACGGTTAGAATAATCGTACTCGCCATGCTTAGTAAAATATGAACAAGTACTTCTATTGAGATTACCACACTCTGAATA
ST133	AGTGTAGCTGTCATGGTTTTTTTTTAAAACTTTTCCTCTCAACCTGTCATAGATAGAAGCACGTTTATGTTCTACAATTAGAATAATCGTACTCGCCATGCTTAGTAAAATATGAACAAGTACTTCTATTGAGATTACTACACTCTGAATA
ST134	AGTGTAGCTGTCATGGTTTTTTTTTAAAACTTTTCCTCTCAACCTGTCATAGATAGAAGCACGTTTATGTTCTACAGTTAGAACAATCGTACTCGCCACACTTAGTAAAATATGAACAAGTACTTCTATTGAGATTACTACACTCTGGATA
ST135	AGTGTAGCTGTCATGGTTTTTTTTTAAAACTTTTCCTGTTAACCTGTTATAGATAGAAGCACGTTTATGTTCTACAGTTAGAATAATCGTACTCGCCATGCCTAGTAAAATGTGAACCAGTACTTCTATTGAGATTACCACACTCTGAATA
ST136	AGTGTAGTTGTCATGGTTTTTTTTTAAAACTTTTCCTGTCAACCTGTCATAGATAGAAGCACGTTTATGTTCTACGGTTAGAACAATCGTACTCGCCACGCTTAGTAAAATATGAACAAGTACTTCTATCGAGATTACCACACTCTGAATA
ST137	AGTGTAGCTGTCATGGTTTTTTTTTAAAACTTTTCCTCTCAACCTGTCATAGATAGAAGCACGTTTATGTTCTACAGTTAGAATAATCGTACTCGCCACGCTTAGTAAAATATGAACAAGTACTTCTATTGAGATTACCACACTCTGAATA
ST138	AGTGTAGTTGTCATGGTTTTTTTTTAAAACTTTTCCTGTCAACCTGTCATAGATAGAAGCACGTTTATGTTCTACAGTTAGAACAATCGTACTCGCCACGCTTAGTAAAATATGAACAAGTACTTCTATTGAGATTACCACACTCTGAATA
ST139	AGTGTAGTTGTCATGGTTTTTTTTTAAAACTTTTCCTCTCAACCTGTTATAGATAGAAGCACGTTTATGTTCTACAGTTAGAATAATCGTACTCGCCATGCTTAGTAAAATATGAACAAGTACTTCTATTGAGATTACTACACTCTGAATA
ST140	AGTGTAGCTGTCATGGTTTTTTTTTAAAACTTTTCCTCTCAACCTGTTATAGATAGAAGCACGTTCACGTCCCACAATTAGAATAATCATACTCGCCATGCTTAGTAAAATATTAACAAGTACCTCTATTGAGATTACCACACTCTGAATA
ST141	AGTGTAGCTGTCATGGTTTTTTTTTAAAGCTTTTCCTCTCAACCTGTTATAGATAGAAGCACGTTTATGTTCTACAATTAGAATAATCGTACTCGCCATGCTTAGTAAAATATGAACAAGTACTTCTATTGAGGCTACCACACTCTGGATA
ST142	GGCGTAGCTGTCATGGTTTTCTTTTAAAACCTTTCCTCTCAACCTGTTATAGATAGAAGCGCATTTACGTCCCACAGTTAGAATAATCGTACTCGCCATGCCTAGTAAAATGTGAACCGATACTCCTGCTGAGATTACCATGCTTTGATTA
ST143	AGTGTAGCTGTCATGGTTTTTTTTTAAAACTTTTCCTCTCAACCTGTTATAGATAGAAGCACGTTTATGTTCTACGGTTAGAACAATCGTACTCGCCACGCTTAGTAAAATATGAACAAGTACTTCTATTGAGATTACCACACCCTGAATA
ST144	AGTGTAGCTGTCATGGTTTTTTTTTAAAACTTTTCCTGTCAACCTGTCATAGATAGAAGCACGTTTATGTTCTACAGTTAGAATAATCGTACTCGCCATGCTTAGTAAAATATGGACAAGTACTTCTATTGAGATTACTACACTCTGAATA
ST145	AGTGTAACTGTCATGGTTTTTTTTTAAAACTTTTCCTGTCAACTTGTCATAGATAGAAGCACGTTTATGTTCTACGGTTAGAATAATCGTACTCGCCATGCTTAGTAAAATATGAACAAGCACTTCTATTGAGATTACCACACTCTGAATA
ST146	AGTGTAGCTGTCATGGTTTTTTTTTAAAACTTTTCCTGTCAACCTGTCATAGATAGAAGCACGTTTATGTTCTACAGTTAGAATAATTGTACTCGCCATGCTTAGTAAATTATGAACAAGTACTTCTATTGAGATGACCACACTCTGAATA
ST147	AGTGCAGCTGTCGTGATCCTTCTCGGATATCACTCTTCCCACCCTGTTGCGGACAAAGGTACATTTACGACCCACAATTAGAGTGCCCACGTTCGTCATGTTTGATGAAATACGACAGAGTACTCCCGCTAAGATTACCACGTTTTGAACA
ST148	AGTGCAGCCACCGTGATCCTTCTCGGATATCACTCTTCCCACCCTGTTGCGGACAAAGGTACATTTACGACCCACAATTAGAGTGCCCACGTTCGTCATGTTTGATGAAATACGACAGAGTACTCCCGCTGAGGTTACCACGTTTTGAACA
ST149	AGTGTAGCTGTCATGGTTTTTTTTTAAAACTTTTCCTGTTAACCTGTTATAGATAGAAGCACGTTTATGTTCTACAGTTAGAATAATTGTACTCGCCATGCTTAGTAAATTATGAACAAGTACTTCTATTGAGATTACCACACTCTGAATA
ST150	AGTGTAGCTGTCATGGTTTTTTTTTAAAGCTTTTCCTGTCAACCTGTCATAGATAGAAGCACGTTTATGTTCTACGGTTAGAATAATCGTACTCGCCATGCTTAGTAAAATATGAACAAGTACTTCTATTGAGATTACCACACTCTGAATA
ST151	AGTGTAGCTGTCATGGTTTTTTTTTAAAACTTTTCCTCTCAACCTGTCATAGATAGAAGCACGTTTATGTTCTACGGTTAGAATAATCGTACTCGCCATGCTTAGTAAAATATGAACAAGTACTTCTATTGAGATTACTACACTCTGAATA
ST152	AGTGTAGCTGTCATGGTTTTTTTTTAAAACTTTTCCTCTCAACCTGTTATAGATAGAAGCACGTTTATATTCTACAGTTAGAATAATCGTACTCGCCATGCTTAGTAAAATATGAACAAGTACTTCTATTGAGATTACTACACTCTGAATA
ST153	AGTGTAGCTGTCATGGTTTTTTTTTAAAGCTTTTCCTCTCAACCTGTTATAGATAGAAGCACGTTTATATTCTACAGTTAGAATAATCGTACTCGCCATGCTTAGTAAATTATGAACAAGTACTTCTATTGAGATTACCACACTCTGAATA
ST154	AGTGTAGCTGTCATGGTTTTTTTTTAAAACTTTTCCTCTCAACCTGTCATAGATAGAAGCACGTTCACGTCCCACAATTAGAATAATCGTACTCGCCATGCTTAGTAAAATATGAACAAGTACCTCTATTGAGATTACCACACTCTGAATA
ST155	AGTATAGTTGTCATAGTTTTTTTTTAAAGCTTTTCCTGTCAACCTGTCATAGATAGAAGCACGTTTATGTTCTATGGTTAGAATAATCGTACTCGCCATGCTTAGTAAAATATGAACAAGTACTTCTATTGAGATTACCACACTCTGAATA
ST156	AGTGTAGCTGTCATGGTTTCTTTTTAAAACTTTTCCTCTCAACCTGTCATAGATAGAAGCACGTTCACGTCCCACAATTAGAATAATCGTACTCGCCATGCTTAGCAAAATATGAACAAGTACCTCTATTGAGATTACCACACTCTGAATA
ST157	AGTGTAGCTGTCATGGTTTTTTTTTAAAACTTTTCCTCTCAACCTGTCATAGATAGAAGCACGTTCACGTCCCACAATTAGAATAATCATACTCGCCATGCTTAGTAAAATATGAACAAGTACCTCTATTGAGATTACCACACTCTGAATA
ST158	GGTGTAGCTGTCATGGTTTTCTTTTAAAATCTTTCCTCTCAACCTGTTATAGATAGAAGCACATTTACGTCCCACAATTAGAATAATCGTACTCGCCATGCCTAGTAAAATGTGAACCGATACTCCTGCTGAGATTACCATGCTTTGATTA
