# Supplementary material for: Detection of Mixed Infection from Bacterial Whole Genome Sequence Data Allows Assessment of Its Role in Clostridium difficile Transmission
Source: PLoS Comput Biol. 2013 May 2;9(5):e1003059. doi: 10.1371/journal.pcbi.1003059 (PMC3642043; doi:10.1371/journal.pcbi.1003059)
Supplement: Dataset S1 — Sample dataset, 26 patient samples analysed for mixed ST infection. Example input and output files for Text S2. (ZIP) [file pcbi.1003059.s001.zip › Dataset_S1/sample_output.txt]

id	ML_m	ML_d	deviance	m0.025	m0.975	d0.025	d0.975	p_haplotype_pair
C00008938_mlst_bc.txt	0.9998082	6.622517e-08	5.076798e-06	0.9998082	0.9998082	6.622517e-08	6.622517e-08
C00008939_mlst_bc.txt	0.9998082	6.622517e-08	2.013975e-06	0.9998082	0.9998082	6.622517e-08	6.622517e-08
C00008941_mlst_bc.txt	1	1.174368e-12	7.945882e-07	0.9985558	1	1.174368e-12	0.999988
C00008950_mlst_bc.txt	0.9998082	6.622517e-08	3.514232e-06	0.9998082	0.9998082	6.622517e-08	6.622517e-08
C00008951_mlst_bc.txt	0.9998082	6.622517e-08	3.563549e-06	0.9998082	0.9998082	6.622517e-08	6.622517e-08
C00008953_mlst_bc.txt	1	5.378472e-15	1.970709e-06	0.9993799	1	5.378472e-15	0.9995866
C00008962_mlst_bc.txt	0.9998082	6.622517e-08	4.034561e-06	0.9998082	0.9998082	6.622517e-08	6.622517e-08
C00008963_mlst_bc.txt	0.919067	0.07565275	457.046	0.8975716	0.9391342	0.03975984	0.124053	ST17 x ST1: 1
C00008964_mlst_bc.txt	1	6.776962e-12	1.971733e-05	1	1	6.776962e-12	6.776962e-12
C00008965_mlst_bc.txt	0.9999161	2.427883e-09	2.496035e-05	0.9999161	0.9999161	2.427883e-09	2.427883e-09
C00008974_mlst_bc.txt	1	5.378472e-15	1.831107e-05	1	1	5.378472e-15	1.348319e-11
C00008975_mlst_bc.txt	0.9998082	6.622517e-08	4.172531e-06	0.9998082	0.9998082	6.622517e-08	6.622517e-08
C00008976_mlst_bc.txt	0.9998082	6.622517e-08	3.305259e-06	0.9998082	0.9998082	6.622517e-08	6.622517e-08
C00008977_mlst_bc.txt	0.9998082	6.622517e-08	2.499062e-06	0.9998082	0.9998082	6.622517e-08	6.622517e-08
C00008986_mlst_bc.txt	0.9999161	2.427883e-09	2.346706e-05	0.9999161	0.9999161	2.427883e-09	2.427883e-09
C00008987_mlst_bc.txt	0.9999161	2.427883e-09	2.301916e-05	0.9999161	0.9999161	2.427883e-09	2.427883e-09
C00008988_mlst_bc.txt	1	1.348319e-11	2.007447e-05	1	1	5.378472e-15	1.348319e-11
C00008998_mlst_bc.txt	1	6.109021e-11	3.043737e-06	1	1	2.317769e-13	6.109021e-11
C00008999_mlst_bc.txt	0.968787	0.0628735	64.49722	0.9604276	0.9776006	0.02124154	0.1066333	ST1 x ST46: 0.98156, ST1 x ST45: 0.01261
C00009000_mlst_bc.txt	1	8.160646e-10	3.496997e-07	0.998318	1	1.174368e-12	0.9999918
C00009010_mlst_bc.txt	0.9998082	6.622517e-08	5.449129e-06	0.9998082	0.9998082	6.622517e-08	6.622517e-08
C00009011_mlst_bc.txt	1	2.190549e-11	2.30344e-05	1	1	2.190549e-11	6.109021e-11
C00009012_mlst_bc.txt	1	6.109021e-11	1.862596e-05	1	1	2.190549e-11	6.109021e-11
C00009013_mlst_bc.txt	1	6.352046e-12	1.099146e-05	0.9850247	1	6.352046e-12	0.02705924
C00009022_mlst_bc.txt	1	6.109021e-11	3.994523e-06	1	1	2.317769e-13	6.109021e-11
C00009025_mlst_bc.txt	1	6.776962e-12	9.713174e-06	1	1	6.776962e-12	6.776962e-12
